# Supplementary material for: Large-Scale SNP Discovery and Genotyping for Constructing a High-Density Genetic Map of Tea Plant Using Specific-Locus Amplified Fragment Sequencing (SLAF-seq)
Source: PLoS One. 2015 Jun 2;10(6):e0128798. doi: 10.1371/journal.pone.0128798 (PMC4452719; doi:10.1371/journal.pone.0128798)
Supplement: S2 File — The P value of maternal parental allelic test, paternal parental allelic test, and zygotic test for each distorted locus are represented as Pa_mat, Pa_pat, and Pz, respectively. (XLS) [file pone.0128798.s003.xls]

## Sheet: Sheet1
Locus	Linkage group	Segregation type	Pa_mat	Pa_pat	Pz
Marker20469	LG01	<efxeg>	0.41108	0.41108	0.052425
TM503	LG01	<efxeg>	0.0753633	0.0753633	0.324392
Marker33753	LG01	<efxeg>	0.0423385	0.0423385	0.685547
Marker52776	LG01	<nnxnp>		0.00519346	1
Marker47158	LG01	<nnxnp>		0.00852885	1
TM325	LG01	<nnxnp>		0.0136637	1
Marker27870	LG01	<nnxnp>		0.0136637	1
Marker4499	LG01	<nnxnp>		0.0136637	1
P13	LG01	<nnxnp>		0.0213585	1
TUGMS102A	LG01	<nnxnp>		0.0213585	1
TUGMS42	LG01	<nnxnp>		0.0213585	1
Marker36752	LG01	<nnxnp>		0.0259525	1
Marker12631	LG01	<lmxll>	0.0325828		1
Marker12507	LG01	<lmxll>	0.0325828		1
Marker15851	LG01	<lmxll>	0.0485197		1
Marker21461	LG01	<lmxll>	0.0485197		1
Marker26267	LG01	<hkxhk>	0.0578269	0.0578269	1.6941e-11
TM344	LG01	<hkxhk>	0.134962	0.134962	1.30805e-08
Marker29138	LG01	<hkxhk>	0.802587	0.802587	3.19741e-06
Marker4239	LG01	<hkxhk>	0.865295	0.865295	5.26308e-06
TM472	LG01	<hkxhk>	0.137646	0.137646	4.47233e-05
Marker12145	LG01	<abxcd>	0.249817	0.0475157	0.048029
Marker7464	LG02	<efxeg>	0.0651964	0.0651964	0.0845573
Marker36557	LG02	<efxeg>	0.0591292	0.0591292	0.0904001
TM342	LG02	<efxeg>	0.0552119	0.0552119	0.096918
Marker10406	LG02	<efxeg>	0.0633455	0.0633455	0.0973123
Marker4010	LG02	<efxeg>	0.0500024	0.0500024	0.118952
Marker23275	LG02	<efxeg>	0.0338949	0.0338949	0.0633789
Marker23210	LG02	<efxeg>	0.0419087	0.0419087	0.0666105
Marker11273	LG02	<efxeg>	0.0360846	0.0360846	0.0671063
Marker38526	LG02	<efxeg>	0.0269831	0.0269831	0.0721581
Marker35691	LG02	<efxeg>	0.0259567	0.0259567	0.0762784
Marker5232	LG02	<efxeg>	0.0259567	0.0259567	0.0762784
Marker7327	LG02	<efxeg>	0.045132	0.045132	0.0827983
Marker16857	LG02	<efxeg>	0.039131	0.039131	0.0932858
Marker15944	LG02	<efxeg>	0.0336207	0.0336207	0.0988974
Marker7212	LG02	<efxeg>	0.0308756	0.0308756	0.105569
Marker3378	LG02	<efxeg>	0.0361102	0.0361102	0.114527
Marker11445	LG02	<efxeg>	0.0351401	0.0351401	0.137483
Marker11979	LG02	<efxeg>	0.039772	0.039772	0.160528
Marker18361	LG02	<efxeg>	0.0348593	0.0348593	0.17192
Marker29692	LG02	<efxeg>	0.0447569	0.0447569	0.202254
Marker40730	LG02	<efxeg>	0.0462462	0.0462462	0.218622
Marker34161	LG02	<efxeg>	0.045132	0.045132	0.269218
Marker4582	LG02	<efxeg>	0.0385881	0.0385881	0.551442
Marker10380	LG02	<efxeg>	0.0305059	0.0305059	0.600148
Marker21645	LG02	<nnxnp>		0.000206004	1
Marker20002	LG02	<nnxnp>		0.000555667	1
Marker14967	LG02	<nnxnp>		0.000555667	1
Marker7952	LG02	<nnxnp>		0.00072059	1
Marker56853	LG02	<nnxnp>		0.00072059	1
Marker14139	LG02	<nnxnp>		0.0012969	1
Marker27599	LG02	<nnxnp>		0.0012969	1
Marker20122	LG02	<nnxnp>		0.00178665	1
Marker23172	LG02	<nnxnp>		0.00178665	1
Marker10488	LG02	<nnxnp>		0.00178665	1
Marker6905	LG02	<nnxnp>		0.00227543	1
Marker40631	LG02	<nnxnp>		0.00227543	1
Marker41733	LG02	<nnxnp>		0.00227543	1
Marker1913	LG02	<nnxnp>		0.00308457	1
TM542	LG02	<nnxnp>		0.00389242	1
Marker2909	LG02	<nnxnp>		0.00389242	1
Marker8885	LG02	<nnxnp>		0.00389242	1
Marker4102	LG02	<nnxnp>		0.00389242	1
Marker67131	LG02	<nnxnp>		0.00389242	1
Marker7439	LG02	<nnxnp>		0.00389242	1
Marker26199	LG02	<nnxnp>		0.00389242	1
Marker14806	LG02	<nnxnp>		0.00389242	1
Marker6348	LG02	<nnxnp>		0.00519346	1
Marker7344	LG02	<nnxnp>		0.00649286	1
Marker16947	LG02	<nnxnp>		0.00649286	1
Marker1141	LG02	<nnxnp>		0.00649286	1
Marker33197	LG02	<nnxnp>		0.00649286	1
Marker2223	LG02	<nnxnp>		0.00649286	1
Marker38188	LG02	<nnxnp>		0.00649286	1
Marker42603	LG02	<nnxnp>		0.00649286	1
Marker11613	LG02	<nnxnp>		0.00649286	1
Marker23668	LG02	<nnxnp>		0.00808884	1
Marker5397	LG02	<nnxnp>		0.00852885	1
Marker9018	LG02	<nnxnp>		0.00852885	1
Marker7438	LG02	<nnxnp>		0.00852885	1
Marker74124	LG02	<nnxnp>		0.00852885	1
Marker44579	LG02	<nnxnp>		0.00852885	1
Marker14921	LG02	<nnxnp>		0.0105629	1
Marker22041	LG02	<nnxnp>		0.0105629	1
Marker13986	LG02	<nnxnp>		0.0136637	1
Marker3849	LG02	<nnxnp>		0.0136637	1
Marker10048	LG02	<nnxnp>		0.0136637	1
TM350	LG02	<nnxnp>		0.0136637	1
Marker7915	LG02	<nnxnp>		0.0136637	1
Marker58492	LG02	<nnxnp>		0.0167623	1
Marker13204	LG02	<nnxnp>		0.0167623	1
TM621	LG02	<nnxnp>		0.0213585	1
TM465	LG02	<nnxnp>		0.0213585	1
Marker16706	LG02	<nnxnp>		0.0213585	1
Marker12643	LG02	<nnxnp>		0.0213585	1
Marker19129	LG02	<nnxnp>		0.0213585	1
MSE0305	LG02	<nnxnp>		0.0325828	1
Marker74685	LG02	<nnxnp>		0.0325828	1
Marker55166	LG02	<nnxnp>		0.0485197	1
TM554	LG02	<nnxnp>		0.0485197	1
TM354	LG02	<nnxnp>		0.0485197	1
TM314	LG02	<nnxnp>		0.0485197	1
Marker5897	LG02	<nnxnp>		0.0485197	1
Marker9815	LG02	<nnxnp>		0.0485197	1
Marker9284	LG02	<nnxnp>		0.0485197	1
Marker4220	LG02	<nnxnp>		0.0485197	1
Marker19552	LG02	<hkxhk>	0.0780219	0.0780219	3.47548e-09
Marker7296	LG02	<hkxhk>	0.0955807	0.0955807	9.11948e-09
Marker19326	LG02	<hkxhk>	0.182422	0.182422	9.49386e-08
Marker9945	LG02	<hkxhk>	0.241704	0.241704	1.38675e-07
Marker3436	LG02	<hkxhk>	0.456365	0.456365	6.59841e-07
Marker1229	LG02	<hkxhk>	0.509364	0.509364	7.57335e-07
Marker4426	LG02	<hkxhk>	0.565023	0.565023	8.57708e-07
Marker1506	LG02	<hkxhk>	0.0990305	0.0990305	2.58311e-05
Marker6727	LG02	<hkxhk>	0.129551	0.129551	5.85066e-05
Marker24642	LG02	<efxeg>	0.0150629	0.0150629	0.0268947
Marker26523	LG02	<efxeg>	0.0153041	0.0153041	0.0381433
TM602	LG02	<efxeg>	0.0320729	0.0320729	0.0420515
Marker4837	LG02	<efxeg>	0.0146385	0.0146385	0.0440388
Marker37588	LG02	<efxeg>	0.0270181	0.0270181	0.0486805
Marker51519	LG03	<lmxll>	0.0259525		1
Marker14448	LG03	<efxeg>	0.436509	0.436509	0.0386398
Marker9887	LG04	<efxeg>	0.088354	0.088354	0.16451
Marker3851	LG04	<efxeg>	0.0519376	0.0519376	0.182501
Marker28596	LG04	<efxeg>	0.0591292	0.0591292	0.227141
Marker9439	LG04	<efxeg>	0.0138686	0.0138686	0.05382
Marker5194	LG04	<efxeg>	0.0138686	0.0138686	0.05382
Marker4354	LG04	<efxeg>	0.0115182	0.0115182	0.0579444
Marker17028	LG04	<efxeg>	0.0259567	0.0259567	0.0584841
Marker9836	LG04	<efxeg>	0.00972313	0.00972313	0.0595372
Marker20393	LG04	<efxeg>	0.0113678	0.0113678	0.0615077
Marker27463	LG04	<efxeg>	0.00594956	0.00594956	0.0801578
Marker3521	LG04	<efxeg>	0.0135497	0.0135497	0.0874188
Marker27431	LG04	<efxeg>	0.0214769	0.0214769	0.0881834
Marker55064	LG04	<efxeg>	0.0082767	0.0082767	0.0922367
Marker4314	LG04	<efxeg>	0.0287784	0.0287784	0.115432
Marker14163	LG04	<efxeg>	0.0186478	0.0186478	0.118767
Marker74760	LG04	<efxeg>	0.0243646	0.0243646	0.129834
Marker69817	LG04	<efxeg>	0.0243646	0.0243646	0.200815
Marker26599	LG04	<efxeg>	0.0491346	0.0491346	0.219713
Marker15834	LG04	<efxeg>	0.0132963	0.0132963	0.23069
Marker7442	LG04	<efxeg>	0.0411441	0.0411441	0.327286
Marker4567	LG04	<efxeg>	0.046624	0.046624	0.372893
Marker30180	LG04	<efxeg>	0.0298794	0.0298794	0.374122
Marker46657	LG04	<efxeg>	0.0263713	0.0263713	0.39953
Marker5946	LG04	<efxeg>	0.0199783	0.0199783	0.470072
Marker27717	LG04	<efxeg>	0.000827145	0.000827145	0.497386
Marker6786	LG04	<efxeg>	0.00138988	0.00138988	0.547899
Marker13552	LG04	<efxeg>	0.00138988	0.00138988	0.547899
Marker9219	LG04	<efxeg>	0.00174512	0.00174512	0.555601
Marker12858	LG04	<efxeg>	0.0314151	0.0314151	0.595478
Marker21726	LG04	<efxeg>	0.00306443	0.00306443	0.598396
TUGMS12	LG04	<efxeg>	0.0361102	0.0361102	0.635735
Marker2626	LG04	<efxeg>	0.00611192	0.00611192	0.68358
CN02	LG04	<efxeg>	0.00496569	0.00496569	0.699996
Marker8004	LG04	<efxeg>	0.000311491	0.000311491	0.701644
Marker4821	LG04	<efxeg>	0.00611192	0.00611192	0.727223
Marker30284	LG04	<efxeg>	0.0201996	0.0201996	0.739942
Marker14279	LG04	<efxeg>	0.000576826	0.000576826	0.748654
Marker22474	LG04	<abxcd>	0.934266	0.000531847	0.749627
Marker18500	LG04	<efxeg>	0.00721887	0.00721887	0.761323
Marker16957	LG04	<abxcd>	0.0100411	2.66881e-09	0.793147
Marker66937	LG04	<efxeg>	0.000815562	0.000815562	0.803597
Marker14496	LG04	<efxeg>	0.000446031	0.000446031	0.810745
Marker25711	LG04	<abxcd>	0.933815	0.000258098	0.831944
Marker8395	LG04	<efxeg>	0.0011376	0.0011376	0.835439
Marker9987	LG04	<abxcd>	0.364267	0.000513065	0.910086
Marker14398	LG04	<abxcd>	0.803255	0.00159728	0.918156
Marker21742	LG04	<abxcd>	0.803255	0.00089205	0.919064
Marker16166	LG04	<efxeg>	0.000368192	0.000368192	0.926431
Marker12279	LG04	<efxeg>	0.0012071	0.0012071	0.970899
Marker19054	LG04	<efxeg>	0.0012071	0.0012071	0.970899
Marker28724	LG04	<efxeg>	0.00132673	0.00132673	0.972549
Marker8268	LG04	<abxcd>	0.867632	0.00269723	0.992828
Marker11984	LG04	<abxcd>	0.0012969	0.493752	0.996907
Marker27622	LG04	<abxcd>	0.00120045	5.36488e-10	0.998259
Marker3878	LG04	<abxcd>	0.117093	7.07165e-06	0.999411
Marker27991	LG04	<abxcd>	0.117093	0.183248	0.999411
Marker12504	LG04	<abxcd>	0.000509057	1.38149e-12	0.999977
Marker24660	LG04	<abxcd>	0.00120045	0.730176	0.999987
TUGMS43A	LG04	<abxcd>	0.621873	0.000154149	0.999991
Marker10698	LG04	<abxcd>	0.00489505	0.495996	0.999998
Marker3942	LG04	<nnxnp>		2.5946e-05	1
Marker19231	LG04	<nnxnp>		2.5946e-05	1
Marker34620	LG04	<nnxnp>		2.5946e-05	1
Marker7822	LG04	<nnxnp>		2.5946e-05	1
Marker39201	LG04	<nnxnp>		5.31213e-05	1
Marker12446	LG04	<nnxnp>		5.31213e-05	1
Marker9390	LG04	<nnxnp>		5.31213e-05	1
Marker9230	LG04	<nnxnp>		7.11198e-05	1
Marker7260	LG04	<nnxnp>		9.49537e-05	1
Marker8236	LG04	<nnxnp>		0.000105972	1
Marker20574	LG04	<nnxnp>		0.000105972	1
Marker7991	LG04	<nnxnp>		0.000105972	1
Marker7876	LG04	<nnxnp>		0.000105972	1
Marker15292	LG04	<nnxnp>		0.000105972	1
Marker46005	LG04	<nnxnp>		0.000105972	1
Marker36367	LG04	<nnxnp>		0.000105972	1
Marker37772	LG04	<nnxnp>		0.000105972	1
Marker25181	LG04	<nnxnp>		0.00014067	1
Marker21744	LG04	<nnxnp>		0.00014067	1
Marker16569	LG04	<nnxnp>		0.000156089	1
TM343	LG04	<nnxnp>		0.000156089	1
TM557	LG04	<nnxnp>		0.000156089	1
Marker16763	LG04	<nnxnp>		0.000186194	1
Marker13904	LG04	<nnxnp>		0.000206004	1
Marker2143	LG04	<nnxnp>		0.000206004	1
Marker7130	LG04	<nnxnp>		0.000206004	1
Marker15633	LG04	<nnxnp>		0.000206004	1
TM422	LG04	<nnxnp>		0.000206004	1
Marker10731	LG04	<nnxnp>		0.000206004	1
Marker15537	LG04	<nnxnp>		0.000206004	1
Marker10168	LG04	<nnxnp>		0.000206004	1
Marker46592	LG04	<nnxnp>		0.000206004	1
Marker9735	LG04	<nnxnp>		0.000206004	1
Marker1830	LG04	<nnxnp>		0.000206004	1
Marker9814	LG04	<nnxnp>		0.000206004	1
Marker42806	LG04	<nnxnp>		0.00027109	1
Marker16637	LG04	<nnxnp>		0.000298293	1
Marker24530	LG04	<nnxnp>		0.000298293	1
TM432	LG04	<nnxnp>		0.000298293	1
TM369	LG04	<nnxnp>		0.000298293	1
Marker15013	LG04	<nnxnp>		0.000390266	1
Marker1763	LG04	<nnxnp>		0.000390266	1
Marker28157	LG04	<nnxnp>		0.000390266	1
Marker4399	LG04	<nnxnp>		0.000390266	1
Marker65454	LG04	<nnxnp>		0.000390266	1
Marker26914	LG04	<nnxnp>		0.000390266	1
Marker25730	LG04	<nnxnp>		0.000390266	1
Marker15715	LG04	<nnxnp>		0.000390266	1
Marker13056	LG04	<nnxnp>		0.000390266	1
Marker13449	LG04	<nnxnp>		0.000390266	1
Marker15939	LG04	<nnxnp>		0.000390266	1
Marker19457	LG04	<nnxnp>		0.000390266	1
Marker8605	LG04	<nnxnp>		0.000390266	1
Marker7501	LG04	<nnxnp>		0.000555667	1
Marker63388	LG04	<nnxnp>		0.000555667	1
Marker14068	LG04	<nnxnp>		0.000555667	1
TM502	LG04	<nnxnp>		0.000555667	1
Marker16749	LG04	<nnxnp>		0.000555667	1
Marker16502	LG04	<nnxnp>		0.000555667	1
Marker26895	LG04	<nnxnp>		0.000555667	1
Marker20308	LG04	<nnxnp>		0.000555667	1
Marker22934	LG04	<nnxnp>		0.000661968	1
Marker13022	LG04	<nnxnp>		0.00072059	1
Marker19785	LG04	<nnxnp>		0.00072059	1
Marker60743	LG04	<nnxnp>		0.00072059	1
Marker3704	LG04	<nnxnp>		0.00072059	1
TM445	LG04	<nnxnp>		0.00072059	1
Marker14834	LG04	<nnxnp>		0.00072059	1
Marker74236	LG04	<nnxnp>		0.00072059	1
Marker20771	LG04	<nnxnp>		0.00072059	1
Marker33846	LG04	<nnxnp>		0.00072059	1
Marker7496	LG04	<nnxnp>		0.00072059	1
Marker1688	LG04	<nnxnp>		0.00072059	1
Marker13297	LG04	<nnxnp>		0.00072059	1
Marker3370	LG04	<nnxnp>		0.00072059	1
Marker6097	LG04	<nnxnp>		0.00072059	1
Marker32827	LG04	<nnxnp>		0.00072059	1
Marker26511	LG04	<nnxnp>		0.00072059	1
Marker31533	LG04	<nnxnp>		0.00072059	1
Marker3216	LG04	<nnxnp>		0.00072059	1
Marker9612	LG04	<nnxnp>		0.00072059	1
Marker41430	LG04	<nnxnp>		0.00072059	1
Marker34280	LG04	<nnxnp>		0.00072059	1
Marker39474	LG04	<nnxnp>		0.000931549	1
Marker20806	LG04	<nnxnp>		0.000931549	1
Marker20314	LG04	<nnxnp>		0.00100909	1
Marker14453	LG04	<nnxnp>		0.00120045	1
Marker5016	LG04	<nnxnp>		0.0012969	1
Marker25928	LG04	<nnxnp>		0.0012969	1
Marker25751	LG04	<nnxnp>		0.0012969	1
Marker4588	LG04	<nnxnp>		0.0012969	1
Marker19637	LG04	<nnxnp>		0.0012969	1
Marker7735	LG04	<nnxnp>		0.0012969	1
Marker34559	LG04	<nnxnp>		0.0012969	1
Marker20155	LG04	<nnxnp>		0.0012969	1
Marker22129	LG04	<nnxnp>		0.00178665	1
Marker7463	LG04	<nnxnp>		0.00178665	1
Marker2929	LG04	<nnxnp>		0.00178665	1
Marker21542	LG04	<nnxnp>		0.00178665	1
Marker3401	LG04	<nnxnp>		0.00178665	1
Marker45203	LG04	<nnxnp>		0.00178665	1
Marker20946	LG04	<nnxnp>		0.00178665	1
Marker7099	LG04	<nnxnp>		0.00227543	1
Marker38642	LG04	<nnxnp>		0.00227543	1
Marker48370	LG04	<nnxnp>		0.00227543	1
Marker6610	LG04	<nnxnp>		0.00227543	1
Marker32554	LG04	<nnxnp>		0.00227543	1
Marker9754	LG04	<nnxnp>		0.00227543	1
Marker12546	LG04	<nnxnp>		0.00227543	1
Marker37923	LG04	<nnxnp>		0.00227543	1
Marker63983	LG04	<nnxnp>		0.00227543	1
Marker24252	LG04	<nnxnp>		0.00227543	1
Marker4702	LG04	<nnxnp>		0.00227543	1
Marker12937	LG04	<nnxnp>		0.00227543	1
Marker12496	LG04	<nnxnp>		0.00227543	1
Marker24120	LG04	<nnxnp>		0.00227543	1
Marker8529	LG04	<nnxnp>		0.00227543	1
TM333	LG04	<nnxnp>		0.00227543	1
Marker38835	LG04	<nnxnp>		0.00288831	1
Marker26104	LG04	<nnxnp>		0.00308457	1
Marker27571	LG04	<nnxnp>		0.00308457	1
Marker5736	LG04	<nnxnp>		0.00308457	1
Marker36351	LG04	<nnxnp>		0.00389242	1
Marker12497	LG04	<nnxnp>		0.00389242	1
Marker42676	LG04	<nnxnp>		0.00389242	1
Marker3137	LG04	<nnxnp>		0.00389242	1
Marker4308	LG04	<nnxnp>		0.00389242	1
Marker16663	LG04	<nnxnp>		0.00389242	1
Marker10914	LG04	<nnxnp>		0.00389242	1
Marker10248	LG04	<nnxnp>		0.00389242	1
Marker32896	LG04	<nnxnp>		0.00389242	1
Marker19230	LG04	<nnxnp>		0.00389242	1
Marker8810	LG04	<nnxnp>		0.00389242	1
Marker24407	LG04	<nnxnp>		0.00460653	1
Marker8460	LG04	<nnxnp>		0.00489505	1
TM523	LG04	<nnxnp>		0.00519346	1
Marker3224	LG04	<nnxnp>		0.00613456	1
Marker11927	LG04	<nnxnp>		0.00649286	1
Marker11886	LG04	<nnxnp>		0.00649286	1
Marker18049	LG04	<nnxnp>		0.00649286	1
Marker12957	LG04	<nnxnp>		0.00649286	1
Marker9198	LG04	<nnxnp>		0.00649286	1
Marker28124	LG04	<nnxnp>		0.00649286	1
Marker6452	LG04	<nnxnp>		0.00649286	1
Marker6398	LG04	<nnxnp>		0.00649286	1
Marker12697	LG04	<nnxnp>		0.00649286	1
Marker16645	LG04	<nnxnp>		0.00649286	1
Marker25941	LG04	<nnxnp>		0.00649286	1
Marker17343	LG04	<nnxnp>		0.00649286	1
Marker10607	LG04	<nnxnp>		0.00649286	1
Marker43474	LG04	<nnxnp>		0.00649286	1
Marker21009	LG04	<nnxnp>		0.00649286	1
Marker17194	LG04	<nnxnp>		0.00649286	1
Marker11644	LG04	<nnxnp>		0.00649286	1
Marker11971	LG04	<nnxnp>		0.00649286	1
Marker4950	LG04	<nnxnp>		0.00649286	1
Marker3588	LG04	<nnxnp>		0.00649286	1
Marker5181	LG04	<nnxnp>		0.00649286	1
Marker6100	LG04	<nnxnp>		0.00649286	1
Marker24570	LG04	<nnxnp>		0.00649286	1
Marker28383	LG04	<nnxnp>		0.00649286	1
Marker55788	LG04	<nnxnp>		0.00649286	1
Marker66200	LG04	<nnxnp>		0.00808884	1
Marker67671	LG04	<nnxnp>		0.00808884	1
Marker12751	LG04	<nnxnp>		0.00808884	1
Marker2315	LG04	<nnxnp>		0.0105629	1
Marker6696	LG04	<nnxnp>		0.0105629	1
Marker1659	LG04	<nnxnp>		0.0105629	1
Marker5682	LG04	<nnxnp>		0.0105629	1
Marker8747	LG04	<nnxnp>		0.0105629	1
Marker16808	LG04	<nnxnp>		0.0105629	1
Marker20048	LG04	<nnxnp>		0.0105629	1
Marker59348	LG04	<nnxnp>		0.0105629	1
Marker11463	LG04	<nnxnp>		0.0105629	1
Marker32073	LG04	<nnxnp>		0.0105629	1
Marker28587	LG04	<nnxnp>		0.0105629	1
Marker19199	LG04	<nnxnp>		0.0105629	1
Marker1889	LG04	<nnxnp>		0.0105629	1
Marker71979	LG04	<nnxnp>		0.0105629	1
Marker21076	LG04	<nnxnp>		0.0130348	1
Marker17813	LG04	<nnxnp>		0.0130348	1
Marker11129	LG04	<nnxnp>		0.0130348	1
Marker5709	LG04	<nnxnp>		0.0160262	1
Marker15597	LG04	<nnxnp>		0.0167623	1
Marker4377	LG04	<nnxnp>		0.0167623	1
Marker61638	LG04	<nnxnp>		0.0167623	1
Marker59164	LG04	<nnxnp>		0.0167623	1
Marker20734	LG04	<nnxnp>		0.0167623	1
Marker12820	LG04	<nnxnp>		0.0167623	1
Marker7393	LG04	<lmxll>	0.000156089		1
Marker15862	LG04	<lmxll>	0.000206004		1
Marker12376	LG04	<lmxll>	0.000206004		1
Marker11077	LG04	<lmxll>	0.000206004		1
Marker32282	LG04	<lmxll>	0.000245733		1
Marker3561	LG04	<lmxll>	0.000298293		1
Marker34252	LG04	<lmxll>	0.000298293		1
Marker73736	LG04	<lmxll>	0.000298293		1
Marker40291	LG04	<lmxll>	0.000298293		1
Marker9384	LG04	<lmxll>	0.000298293		1
Marker7555	LG04	<lmxll>	0.000298293		1
Marker57541	LG04	<lmxll>	0.000298293		1
Marker67675	LG04	<lmxll>	0.000298293		1
Marker67962	LG04	<lmxll>	0.000298293		1
Marker55005	LG04	<lmxll>	0.000390266		1
Marker12792	LG04	<lmxll>	0.000390266		1
Marker4155	LG04	<lmxll>	0.000390266		1
Marker11441	LG04	<lmxll>	0.000509057		1
Marker21140	LG04	<lmxll>	0.000509057		1
Marker11912	LG04	<lmxll>	0.000555667		1
Marker16660	LG04	<lmxll>	0.000555667		1
Marker74607	LG04	<lmxll>	0.00072059		1
TM406	LG04	<lmxll>	0.00100909		1
Marker7264	LG04	<lmxll>	0.00100909		1
Marker38589	LG04	<lmxll>	0.00100909		1
Marker14341	LG04	<lmxll>	0.00100909		1
Marker5793	LG04	<lmxll>	0.00100909		1
Marker28590	LG04	<lmxll>	0.00100909		1
TM379	LG04	<lmxll>	0.00100909		1
Marker4153	LG04	<lmxll>	0.00100909		1
Marker39238	LG04	<lmxll>	0.0012969		1
Marker32061	LG04	<lmxll>	0.0012969		1
Marker50957	LG04	<lmxll>	0.0012969		1
Marker16855	LG04	<lmxll>	0.0012969		1
Marker4684	LG04	<lmxll>	0.00166142		1
Marker12220	LG04	<lmxll>	0.00166142		1
Marker10937	LG04	<lmxll>	0.00166142		1
Marker73368	LG04	<lmxll>	0.00166142		1
Marker16789	LG04	<lmxll>	0.00166142		1
Marker12894	LG04	<lmxll>	0.00166142		1
Marker16542	LG04	<lmxll>	0.00166142		1
MSG0400	LG04	<lmxll>	0.00178665		1
Marker73064	LG04	<lmxll>	0.00178665		1
Marker57292	LG04	<lmxll>	0.00178665		1
Marker70780	LG04	<lmxll>	0.00178665		1
Marker32045	LG04	<lmxll>	0.00212144		1
Marker49095	LG04	<lmxll>	0.00227543		1
Marker11983	LG04	<lmxll>	0.00288831		1
Marker38332	LG04	<lmxll>	0.00308457		1
Marker63840	LG04	<lmxll>	0.00308457		1
Marker9618	LG04	<lmxll>	0.00489505		1
Marker37150	LG04	<lmxll>	0.0100411		1
Marker7745	LG04	<lmxll>	0.0130348		1
Marker10776	LG04	<lmxll>	0.0130348		1
Marker23839	LG04	<lmxll>	0.0167623		1
Marker24459	LG04	<lmxll>	0.0167623		1
Marker16678	LG04	<lmxll>	0.0167623		1
Marker71384	LG04	<lmxll>	0.0204876		1
Marker15483	LG04	<lmxll>	0.0204876		1
Marker45430	LG04	<lmxll>	0.0213585		1
Marker26473	LG04	<lmxll>	0.0213585		1
Marker5758	LG04	<lmxll>	0.0259525		1
Marker29580	LG04	<lmxll>	0.0314151		1
Marker29157	LG04	<lmxll>	0.0314151		1
Marker27917	LG04	<lmxll>	0.0314151		1
Marker47275	LG04	<lmxll>	0.0325828		1
Marker33022	LG04	<lmxll>	0.0470051		1
Marker34310	LG04	<lmxll>	0.0470051		1
Marker56201	LG04	<lmxll>	0.0485197		1
Marker8492	LG04	<hkxhk>	0.00649286	0.00649286	2.58773e-06
MSG0380	LG04	<efxeg>	0.00176058	0.00176058	5.68194e-06
Marker18545	LG04	<efxeg>	0.000727	0.000727	8.83282e-06
TM513	LG04	<efxeg>	0.000727	0.000727	8.83282e-06
Marker14363	LG04	<efxeg>	0.000951871	0.000951871	9.47951e-06
Marker3713	LG04	<efxeg>	0.0015712	0.0015712	1.48809e-05
Marker5480	LG04	<efxeg>	0.000917878	0.000917878	1.76308e-05
Marker20339	LG04	<efxeg>	0.00176058	0.00176058	2.03031e-05
Marker5845	LG04	<efxeg>	0.00171695	0.00171695	2.7991e-05
Marker19334	LG04	<efxeg>	0.000688311	0.000688311	3.68656e-05
Marker13308	LG04	<efxeg>	0.0021894	0.0021894	3.99236e-05
Marker27444	LG04	<efxeg>	0.00248764	0.00248764	4.23111e-05
Marker16082	LG04	<efxeg>	0.000891005	0.000891005	5.35651e-05
Marker34224	LG04	<efxeg>	0.00122266	0.00122266	7.57477e-05
Marker34462	LG04	<efxeg>	0.000311491	0.000311491	7.7416e-05
Marker60560	LG04	<efxeg>	0.0021894	0.0021894	0.000104646
Marker40355	LG04	<efxeg>	0.0015654	0.0015654	0.000109958
Marker6377	LG04	<efxeg>	0.00248764	0.00248764	0.000137917
Marker20666	LG04	<efxeg>	0.00227806	0.00227806	0.000140285
Marker7705	LG04	<efxeg>	0.00227806	0.00227806	0.000140285
Marker8239	LG04	<efxeg>	0.00227806	0.00227806	0.000140285
Marker11534	LG04	<efxeg>	0.00611192	0.00611192	0.000540543
Marker2503	LG04	<efxeg>	0.00611192	0.00611192	0.000540543
Marker12147	LG04	<efxeg>	0.00118266	0.00118266	0.000697062
Marker28161	LG04	<efxeg>	0.00510027	0.00510027	0.0014215
Marker19647	LG04	<efxeg>	0.00335658	0.00335658	0.00420439
Marker35986	LG04	<efxeg>	0.0130348	0.0130348	0.00755919
Marker34267	LG04	<efxeg>	0.0126759	0.0126759	0.00975769
Marker9573	LG04	<efxeg>	0.0232509	0.0232509	0.0117486
Marker18652	LG04	<efxeg>	0.00704965	0.00704965	0.0141223
Marker21341	LG04	<efxeg>	0.00704965	0.00704965	0.0229643
Marker4578	LG04	<efxeg>	0.00994995	0.00994995	0.0461411
Marker51655	LG05	<nnxnp>		0.0485197	1
Marker64003	LG05	<nnxnp>		0.0485197	1
TM356	LG05	<nnxnp>		0.0485197	1
Marker13943	LG06	<efxeg>	0.160172	0.160172	0.0566752
Marker4309	LG06	<efxeg>	0.204336	0.204336	0.0995532
TM588	LG06	<efxeg>	0.120917	0.120917	0.107905
TM524	LG06	<efxeg>	0.120917	0.120917	0.148035
Marker22196	LG06	<efxeg>	0.0550505	0.0550505	0.156652
Marker18918	LG06	<efxeg>	0.0550505	0.0550505	0.702588
Marker27039	LG06	<abxcd>	0.357643	0.0650085	0.877069
Marker23805	LG06	<abxcd>	0.0932763	0.175033	0.994901
Marker23917	LG06	<abxcd>	0.114597	0.180153	0.999988
Marker16313	LG06	<abxcd>	0.0955807	0.500826	1
Marker11630	LG06	<efxeg>	0.0327534	0.0327534	0.0559378
Marker4747	LG06	<efxeg>	0.0352622	0.0352622	0.0768946
Marker34291	LG06	<efxeg>	0.0468422	0.0468422	0.0799397
Marker21085	LG06	<efxeg>	0.0259567	0.0259567	0.126261
Marker68605	LG06	<efxeg>	0.0259567	0.0259567	0.126261
Marker6438	LG06	<efxeg>	0.0259567	0.0259567	0.126261
Marker48816	LG06	<efxeg>	0.0259567	0.0259567	0.126261
Marker33524	LG06	<efxeg>	0.0352622	0.0352622	0.212062
Marker9546	LG06	<efxeg>	0.00652239	0.00652239	0.33397
Marker18965	LG06	<efxeg>	0.0113942	0.0113942	0.347298
Marker21167	LG06	<efxeg>	0.0101822	0.0101822	0.43346
Marker6471	LG06	<efxeg>	0.0101822	0.0101822	0.43346
Marker9401	LG06	<efxeg>	0.0124799	0.0124799	0.470904
Marker50826	LG06	<efxeg>	0.0102608	0.0102608	0.47452
Marker27844	LG06	<efxeg>	0.0245579	0.0245579	0.506822
Marker24916	LG06	<efxeg>	0.0455003	0.0455003	0.56533
Marker18628	LG06	<efxeg>	0.0294738	0.0294738	0.605033
Marker5602	LG06	<efxeg>	0.0370694	0.0370694	0.665285
Marker16653	LG06	<efxeg>	0.0150522	0.0150522	0.7138
Marker19155	LG06	<abxcd>	0.243345	0.000229495	0.739144
Marker42590	LG06	<efxeg>	0.0216231	0.0216231	0.775595
Marker11021	LG06	<efxeg>	0.0305059	0.0305059	0.795015
TM460	LG06	<efxeg>	0.048131	0.048131	0.802026
Marker52642	LG06	<efxeg>	0.00704965	0.00704965	0.826699
Marker10485	LG06	<efxeg>	0.00318813	0.00318813	0.842722
Marker10065	LG06	<efxeg>	0.00503414	0.00503414	0.848701
Marker8687	LG06	<efxeg>	0.0483853	0.0483853	0.889265
TM482	LG06	<efxeg>	0.048131	0.048131	0.906158
Marker6710	LG06	<efxeg>	0.0094384	0.0094384	0.94021
Marker4450	LG06	<efxeg>	0.00577024	0.00577024	0.943638
Marker2356	LG06	<efxeg>	0.0359684	0.0359684	0.969066
Marker22815	LG06	<abxcd>	0.158017	0.000119758	0.972949
Marker40647	LG06	<nnxnp>		0.000931549	1
Marker14134	LG06	<nnxnp>		0.00166142	1
Marker17256	LG06	<nnxnp>		0.00166142	1
Marker4167	LG06	<nnxnp>		0.00166142	1
Marker17198	LG06	<nnxnp>		0.00166142	1
Marker4657	LG06	<nnxnp>		0.00166142	1
Marker40369	LG06	<nnxnp>		0.00166142	1
Marker25518	LG06	<nnxnp>		0.00166142	1
Marker7309	LG06	<nnxnp>		0.00166142	1
Marker20690	LG06	<nnxnp>		0.0026998	1
Marker759	LG06	<nnxnp>		0.00288831	1
Marker21043	LG06	<nnxnp>		0.00288831	1
Marker6176	LG06	<nnxnp>		0.00288831	1
Marker2500	LG06	<nnxnp>		0.00288831	1
Marker8763	LG06	<nnxnp>		0.00288831	1
Marker32639	LG06	<nnxnp>		0.0036539	1
Marker25414	LG06	<nnxnp>		0.0036539	1
Marker16540	LG06	<nnxnp>		0.00460653	1
Marker10468	LG06	<nnxnp>		0.00460653	1
Marker69881	LG06	<nnxnp>		0.00489505	1
Marker36512	LG06	<nnxnp>		0.00489505	1
Marker56318	LG06	<nnxnp>		0.00489505	1
Marker5488	LG06	<nnxnp>		0.00489505	1
Marker8160	LG06	<nnxnp>		0.00489505	1
Marker12011	LG06	<nnxnp>		0.00489505	1
Marker74895	LG06	<nnxnp>		0.00489505	1
Marker75413	LG06	<nnxnp>		0.00489505	1
Marker39519	LG06	<nnxnp>		0.00578724	1
Marker34031	LG06	<nnxnp>		0.00613456	1
Marker7234	LG06	<nnxnp>		0.00766076	1
Marker4019	LG06	<nnxnp>		0.00808884	1
Marker10568	LG06	<nnxnp>		0.00808884	1
Marker38365	LG06	<nnxnp>		0.00808884	1
Marker33663	LG06	<nnxnp>		0.00808884	1
Marker1798	LG06	<nnxnp>		0.00852885	1
Marker6356	LG06	<nnxnp>		0.00852885	1
Marker46580	LG06	<nnxnp>		0.0100411	1
Marker31653	LG06	<nnxnp>		0.0100411	1
Marker24361	LG06	<nnxnp>		0.0124193	1
Marker37728	LG06	<nnxnp>		0.0130348	1
Marker16825	LG06	<nnxnp>		0.0130348	1
Marker69330	LG06	<nnxnp>		0.0130348	1
Marker50217	LG06	<nnxnp>		0.0130348	1
Marker20584	LG06	<nnxnp>		0.0130348	1
Marker28790	LG06	<nnxnp>		0.0130348	1
Marker38743	LG06	<nnxnp>		0.0130348	1
Marker38265	LG06	<nnxnp>		0.0130348	1
Marker39027	LG06	<nnxnp>		0.0130348	1
Marker21373	LG06	<nnxnp>		0.0130348	1
Marker19279	LG06	<nnxnp>		0.0130348	1
Marker62637	LG06	<nnxnp>		0.0130348	1
Marker16717	LG06	<nnxnp>		0.0130348	1
Marker17637	LG06	<nnxnp>		0.0130348	1
Marker33315	LG06	<nnxnp>		0.0130348	1
Marker29345	LG06	<nnxnp>		0.0130348	1
Marker28218	LG06	<nnxnp>		0.0136637	1
Marker3207	LG06	<nnxnp>		0.0136637	1
TUGMS98	LG06	<nnxnp>		0.0136637	1
Marker15961	LG06	<nnxnp>		0.0153041	1
Marker33459	LG06	<nnxnp>		0.0160262	1
Marker50230	LG06	<nnxnp>		0.0160262	1
Marker32658	LG06	<nnxnp>		0.0160262	1
Marker2059	LG06	<nnxnp>		0.0160262	1
Marker35993	LG06	<nnxnp>		0.0160262	1
Marker63130	LG06	<nnxnp>		0.0160262	1
Marker3980	LG06	<nnxnp>		0.0167623	1
Marker16146	LG06	<nnxnp>		0.0196307	1
Marker1638	LG06	<nnxnp>		0.0204876	1
Marker10345	LG06	<nnxnp>		0.0204876	1
Marker46853	LG06	<nnxnp>		0.0204876	1
Marker18475	LG06	<nnxnp>		0.0204876	1
Marker39904	LG06	<nnxnp>		0.0204876	1
Marker53148	LG06	<nnxnp>		0.0204876	1
Marker37714	LG06	<nnxnp>		0.0204876	1
Marker36449	LG06	<nnxnp>		0.0204876	1
Marker41770	LG06	<nnxnp>		0.0204876	1
Marker9635	LG06	<nnxnp>		0.0204876	1
Marker32807	LG06	<nnxnp>		0.0204876	1
Marker2128	LG06	<nnxnp>		0.0213585	1
Marker32674	LG06	<nnxnp>		0.0249466	1
Marker39167	LG06	<nnxnp>		0.0249466	1
Marker21518	LG06	<nnxnp>		0.0302603	1
Marker36403	LG06	<nnxnp>		0.0314151	1
Marker58074	LG06	<nnxnp>		0.0314151	1
Marker12007	LG06	<nnxnp>		0.0314151	1
Marker40502	LG06	<nnxnp>		0.0314151	1
Marker69559	LG06	<nnxnp>		0.0314151	1
Marker22365	LG06	<nnxnp>		0.0314151	1
Marker34805	LG06	<nnxnp>		0.0314151	1
Marker9003	LG06	<nnxnp>		0.0314151	1
Marker11330	LG06	<nnxnp>		0.0314151	1
TM609	LG06	<nnxnp>		0.0325828	1
Marker27610	LG06	<nnxnp>		0.0378813	1
Marker9298	LG06	<nnxnp>		0.039211	1
Marker42346	LG06	<nnxnp>		0.0470051	1
Marker5433	LG06	<nnxnp>		0.0470051	1
Marker28798	LG06	<nnxnp>		0.0470051	1
Marker21825	LG06	<nnxnp>		0.0470051	1
Marker29456	LG06	<nnxnp>		0.0470051	1
Marker3003	LG06	<nnxnp>		0.0470051	1
Marker25775	LG06	<nnxnp>		0.0470051	1
Marker15997	LG06	<nnxnp>		0.0470051	1
Marker39813	LG06	<nnxnp>		0.0470051	1
Marker45355	LG06	<nnxnp>		0.0470051	1
Marker38994	LG06	<nnxnp>		0.0470051	1
Marker6278	LG06	<nnxnp>		0.0470051	1
Marker57556	LG06	<nnxnp>		0.0470051	1
Marker25014	LG06	<nnxnp>		0.0470051	1
Marker14418	LG06	<nnxnp>		0.0485197	1
TM497	LG06	<nnxnp>		0.0485197	1
Marker7984	LG06	<nnxnp>		0.0485197	1
TM512	LG06	<nnxnp>		0.0485197	1
Marker8867	LG06	<nnxnp>		0.0485197	1
Marker59368	LG06	<nnxnp>		0.0485197	1
Marker35737	LG06	<lmxll>	0.0130348		1
Marker14109	LG06	<lmxll>	0.0130348		1
Marker59085	LG06	<lmxll>	0.0130348		1
Marker29802	LG06	<lmxll>	0.0204876		1
Marker25575	LG06	<lmxll>	0.0204876		1
Marker5824	LG06	<lmxll>	0.0204876		1
Marker13880	LG06	<lmxll>	0.0239548		1
Marker18613	LG06	<lmxll>	0.0249466		1
Marker42235	LG06	<lmxll>	0.0249466		1
Marker7013	LG06	<lmxll>	0.0314151		1
Marker7926	LG06	<lmxll>	0.0470051		1
Marker850	LG06	<lmxll>	0.0470051		1
Marker72272	LG06	<lmxll>	0.0470051		1
Marker20006	LG06	<lmxll>	0.0470051		1
Marker15635	LG06	<lmxll>	0.0470051		1
Marker23337	LG06	<efxeg>	0.0562933	0.0562933	0.0126896
Marker5603	LG06	<efxeg>	0.144913	0.144913	0.0172863
Marker43448	LG06	<efxeg>	0.0509113	0.0509113	0.0194434
TM341	LG06	<efxeg>	0.199143	0.199143	0.0364803
Marker8883	LG06	<hkxhk>	0.0279918	0.0279918	2.94841e-12
Marker10070	LG06	<efxeg>	0.0294738	0.0294738	0.00113179
Marker21054	LG06	<efxeg>	0.0234085	0.0234085	0.00245873
Marker9953	LG06	<efxeg>	0.00704965	0.00704965	0.00284609
Marker29642	LG06	<efxeg>	0.00827936	0.00827936	0.00307531
Marker5435	LG06	<efxeg>	0.0445793	0.0445793	0.00436546
Marker4748	LG06	<efxeg>	0.0122871	0.0122871	0.01123
Marker27405	LG06	<efxeg>	0.0165373	0.0165373	0.0115376
Marker49877	LG06	<efxeg>	0.0378813	0.0378813	0.0225651
Marker7674	LG06	<efxeg>	0.0243646	0.0243646	0.0246458
Marker8106	LG06	<efxeg>	0.0462462	0.0462462	0.0295171
Marker6682	LG06	<efxeg>	0.0314151	0.0314151	0.0321695
Marker35186	LG06	<efxeg>	0.0380817	0.0380817	0.0472587
Marker4272	LG06	<efxeg>	0.0275157	0.0275157	0.0487774
TM374	LG07	<efxeg>	0.054169	0.054169	0.0969869
TM535	LG07	<efxeg>	0.0608702	0.0608702	0.233929
Marker9050	LG07	<efxeg>	0.00214425	0.00214425	0.0541558
Marker12241	LG07	<efxeg>	0.00214425	0.00214425	0.0541558
Marker64023	LG07	<efxeg>	0.037373	0.037373	0.0871049
Marker19472	LG07	<nnxnp>		0.00808884	1
Marker40963	LG07	<nnxnp>		0.00808884	1
TM169	LG07	<nnxnp>		0.00852885	1
Marker24978	LG07	<nnxnp>		0.00852885	1
Marker28551	LG07	<nnxnp>		0.00852885	1
Marker25705	LG07	<nnxnp>		0.0136637	1
Marker5509	LG07	<nnxnp>		0.0160262	1
Marker13635	LG07	<nnxnp>		0.0167623	1
Marker35023	LG07	<nnxnp>		0.0167623	1
Marker1944	LG07	<nnxnp>		0.0167623	1
Marker6819	LG07	<nnxnp>		0.0167623	1
Marker2379	LG07	<nnxnp>		0.0196307	1
Marker12527	LG07	<nnxnp>		0.0204876	1
Marker57791	LG07	<nnxnp>		0.0204876	1
Marker32412	LG07	<nnxnp>		0.0204876	1
Marker7288	LG07	<nnxnp>		0.0213585	1
Marker31212	LG07	<nnxnp>		0.0213585	1
TM415	LG07	<nnxnp>		0.0213585	1
Marker13074	LG07	<nnxnp>		0.0213585	1
Marker32881	LG07	<nnxnp>		0.0213585	1
Marker18960	LG07	<nnxnp>		0.0259525	1
Marker11754	LG07	<nnxnp>		0.0259525	1
Marker8767	LG07	<nnxnp>		0.0259525	1
Marker75243	LG07	<nnxnp>		0.0259525	1
Marker22795	LG07	<nnxnp>		0.0259525	1
Marker19996	LG07	<nnxnp>		0.0259525	1
Marker14632	LG07	<nnxnp>		0.0259525	1
Marker7313	LG07	<nnxnp>		0.0259525	1
TM378	LG07	<nnxnp>		0.0259525	1
Marker14724	LG07	<nnxnp>		0.0302603	1
Marker29657	LG07	<nnxnp>		0.0302603	1
TM561	LG07	<nnxnp>		0.0325828	1
TM279	LG07	<nnxnp>		0.0325828	1
Marker17863	LG07	<nnxnp>		0.0325828	1
TM367	LG07	<nnxnp>		0.0325828	1
Marker4693	LG07	<nnxnp>		0.039211	1
Marker6758	LG07	<nnxnp>		0.039211	1
Marker11748	LG07	<nnxnp>		0.039211	1
Marker9839	LG07	<nnxnp>		0.039211	1
Marker22766	LG07	<nnxnp>		0.039211	1
Marker29408	LG07	<nnxnp>		0.039211	1
Marker58206	LG07	<nnxnp>		0.0470051	1
Marker30364	LG07	<nnxnp>		0.0470051	1
Marker1872	LG07	<nnxnp>		0.0485197	1
TM324	LG07	<nnxnp>		0.0485197	1
TM610	LG07	<nnxnp>		0.0485197	1
Marker2611	LG07	<nnxnp>		0.0485197	1
Marker3184	LG07	<hkxhk>	0.24681	0.24681	1.22219e-06
Marker16597	LG07	<efxeg>	0.0534103	0.0534103	0.00424726
Marker4965	LG07	<efxeg>	0.0323806	0.0323806	0.00994528
Marker3514	LG07	<efxeg>	0.0323806	0.0323806	0.00994528
Marker68794	LG08	<efxeg>	0.0530214	0.0530214	0.0585658
Marker14566	LG08	<efxeg>	0.0514206	0.0514206	0.0588591
Marker5224	LG08	<efxeg>	0.1114	0.1114	0.061467
Marker9203	LG08	<efxeg>	0.179712	0.179712	0.174268
Marker23413	LG08	<efxeg>	0.0584411	0.0584411	0.302567
Marker15831	LG08	<efxeg>	0.070546	0.070546	0.381047
Marker14263	LG08	<efxeg>	0.0167623	0.0167623	0.0536452
Marker4587	LG08	<efxeg>	0.00464248	0.00464248	0.0554979
Marker26246	LG08	<efxeg>	0.0167623	0.0167623	0.0663199
Marker13764	LG08	<efxeg>	0.0243646	0.0243646	0.0739931
Marker8102	LG08	<efxeg>	0.0141967	0.0141967	0.0783337
Marker10788	LG08	<efxeg>	0.0165046	0.0165046	0.0921642
Marker17369	LG08	<efxeg>	0.0423385	0.0423385	0.0931923
Marker3667	LG08	<efxeg>	0.00633641	0.00633641	0.100702
Marker14547	LG08	<efxeg>	0.0320729	0.0320729	0.117346
Marker18827	LG08	<efxeg>	0.0185287	0.0185287	0.12492
Marker38315	LG08	<efxeg>	0.0218398	0.0218398	0.125089
Marker33347	LG08	<efxeg>	0.0350615	0.0350615	0.136373
Marker8804	LG08	<efxeg>	0.00355811	0.00355811	0.153196
Marker50575	LG08	<efxeg>	0.00853415	0.00853415	0.166692
Marker16348	LG08	<efxeg>	0.0223772	0.0223772	0.179537
Marker16358	LG08	<efxeg>	0.0223772	0.0223772	0.179537
Marker38918	LG08	<efxeg>	0.0263642	0.0263642	0.191752
TM405	LG08	<efxeg>	0.0205464	0.0205464	0.197448
Marker32163	LG08	<efxeg>	0.0243444	0.0243444	0.201934
Marker13820	LG08	<efxeg>	0.0394068	0.0394068	0.203791
Marker16594	LG08	<efxeg>	0.00267977	0.00267977	0.205027
Marker15233	LG08	<efxeg>	0.00187641	0.00187641	0.221034
Marker6300	LG08	<efxeg>	0.0232509	0.0232509	0.24367
Marker9002	LG08	<efxeg>	0.0232509	0.0232509	0.24367
Marker26487	LG08	<efxeg>	0.0232509	0.0232509	0.24367
Marker4358	LG08	<efxeg>	0.0175607	0.0175607	0.252488
Marker16220	LG08	<efxeg>	0.0175607	0.0175607	0.252488
Marker40395	LG08	<efxeg>	0.0350615	0.0350615	0.284934
Marker27826	LG08	<efxeg>	0.0394068	0.0394068	0.377629
Marker4240	LG08	<efxeg>	0.00886753	0.00886753	0.454327
Marker18396	LG08	<efxeg>	0.00721887	0.00721887	0.483128
Marker61879	LG08	<efxeg>	0.01668	0.01668	0.634499
TM484	LG08	<efxeg>	0.0247608	0.0247608	0.642192
Marker39417	LG08	<efxeg>	0.00670124	0.00670124	0.671177
Marker33108	LG08	<efxeg>	0.0423385	0.0423385	0.685547
Marker12382	LG08	<efxeg>	0.0423385	0.0423385	0.685547
Marker25050	LG08	<efxeg>	0.00670124	0.00670124	0.72253
Marker20964	LG08	<efxeg>	0.0125623	0.0125623	0.789682
Marker21163	LG08	<efxeg>	0.0119093	0.0119093	0.817743
Marker15389	LG08	<efxeg>	0.0130933	0.0130933	0.841877
Marker10551	LG08	<efxeg>	0.0121249	0.0121249	0.848282
Marker40282	LG08	<efxeg>	0.0026998	0.0026998	0.850361
Marker12723	LG08	<efxeg>	0.0145844	0.0145844	0.893194
Marker3763	LG08	<efxeg>	0.0145844	0.0145844	0.893194
Marker16843	LG08	<efxeg>	0.00214758	0.00214758	0.893437
Marker11006	LG08	<efxeg>	0.00214758	0.00214758	0.901541
Marker22181	LG08	<abxcd>	2.28227e-05	0.0077812	0.901663
Marker16300	LG08	<efxeg>	0.0181739	0.0181739	0.917361
Marker9406	LG08	<efxeg>	0.0485197	0.0485197	0.925981
Marker5929	LG08	<abxcd>	0.0012969	6.9929e-07	0.964848
Marker9638	LG08	<abxcd>	0.00308457	0.309183	0.968491
TM431	LG08	<efxeg>	0.0305927	0.0305927	0.969211
Marker16972	LG08	<abxcd>	0.0485197	3.11211e-05	0.971083
TM396	LG08	<abxcd>	0.00852885	0.0922165	0.999557
TM508	LG08	<abxcd>	0.00852885	0.0922165	0.999557
Marker59889	LG08	<nnxnp>		0.00852885	1
Marker35941	LG08	<nnxnp>		0.00852885	1
Marker21999	LG08	<nnxnp>		0.00852885	1
Marker818	LG08	<nnxnp>		0.0136637	1
Marker25998	LG08	<nnxnp>		0.0136637	1
Marker15703	LG08	<nnxnp>		0.0213585	1
Marker22788	LG08	<nnxnp>		0.0213585	1
Marker4132	LG08	<nnxnp>		0.0213585	1
Marker6799	LG08	<nnxnp>		0.0213585	1
Marker21591	LG08	<nnxnp>		0.0213585	1
Marker5449	LG08	<nnxnp>		0.0213585	1
Marker69737	LG08	<nnxnp>		0.0213585	1
Marker5565	LG08	<nnxnp>		0.0314151	1
Marker6683	LG08	<nnxnp>		0.0314151	1
Marker5156	LG08	<nnxnp>		0.0325828	1
Marker16750	LG08	<nnxnp>		0.0325828	1
Marker7040	LG08	<nnxnp>		0.0325828	1
Marker14846	LG08	<nnxnp>		0.0325828	1
Marker10326	LG08	<nnxnp>		0.0325828	1
Marker4346	LG08	<nnxnp>		0.0325828	1
Marker21718	LG08	<nnxnp>		0.0325828	1
Marker11602	LG08	<nnxnp>		0.0325828	1
Marker39073	LG08	<nnxnp>		0.039211	1
Marker6913	LG08	<nnxnp>		0.039211	1
Marker5870	LG08	<nnxnp>		0.039211	1
Marker33886	LG08	<nnxnp>		0.039211	1
Marker11296	LG08	<nnxnp>		0.039211	1
Marker41511	LG08	<nnxnp>		0.039211	1
Marker7829	LG08	<nnxnp>		0.0485197	1
Marker6733	LG08	<nnxnp>		0.0485197	1
Marker8347	LG08	<nnxnp>		0.0485197	1
Marker6559	LG08	<nnxnp>		0.0485197	1
Marker20760	LG08	<nnxnp>		0.0485197	1
Marker8078	LG08	<nnxnp>		0.0485197	1
Marker15198	LG08	<nnxnp>		0.0485197	1
Marker22200	LG08	<nnxnp>		0.0485197	1
Marker10912	LG08	<nnxnp>		0.0485197	1
Marker59267	LG08	<nnxnp>		0.0485197	1
Marker62456	LG08	<nnxnp>		0.0485197	1
Marker12666	LG08	<nnxnp>		0.0485197	1
Marker21534	LG08	<nnxnp>		0.0485197	1
Marker3618	LG08	<nnxnp>		0.0485197	1
Marker40677	LG08	<nnxnp>		0.0485197	1
Marker68654	LG08	<nnxnp>		0.0485197	1
Marker4720	LG08	<nnxnp>		0.0485197	1
Marker26320	LG08	<nnxnp>		0.0485197	1
Marker17170	LG08	<nnxnp>		0.0485197	1
Marker20497	LG08	<nnxnp>		0.0485197	1
Marker752	LG08	<nnxnp>		0.0485197	1
Marker4831	LG08	<nnxnp>		0.0485197	1
Marker15712	LG08	<lmxll>	3.95702e-05		1
Marker30352	LG08	<lmxll>	3.95702e-05		1
Marker24915	LG08	<lmxll>	3.95702e-05		1
Marker8550	LG08	<lmxll>	3.95702e-05		1
TM516	LG08	<lmxll>	3.95702e-05		1
Marker8251	LG08	<lmxll>	3.95702e-05		1
Marker8171	LG08	<lmxll>	3.95702e-05		1
Marker12510	LG08	<lmxll>	5.31213e-05		1
Marker12499	LG08	<lmxll>	7.96085e-05		1
Marker2140	LG08	<lmxll>	7.96085e-05		1
Marker13264	LG08	<lmxll>	7.96085e-05		1
Marker41213	LG08	<lmxll>	7.96085e-05		1
Marker26286	LG08	<lmxll>	0.00014067		1
Marker19042	LG08	<lmxll>	0.000156089		1
Marker10166	LG08	<lmxll>	0.000156089		1
Marker50067	LG08	<lmxll>	0.000156089		1
Marker68549	LG08	<lmxll>	0.000156089		1
Marker3774	LG08	<lmxll>	0.000156089		1
Marker15662	LG08	<lmxll>	0.000156089		1
Marker65501	LG08	<lmxll>	0.000156089		1
Marker3292	LG08	<lmxll>	0.000156089		1
Marker11289	LG08	<lmxll>	0.000156089		1
Marker8929	LG08	<lmxll>	0.000156089		1
Marker25380	LG08	<lmxll>	0.000206004		1
Marker12236	LG08	<lmxll>	0.000206004		1
Marker48565	LG08	<lmxll>	0.000298293		1
Marker6949	LG08	<lmxll>	0.000298293		1
Marker20223	LG08	<lmxll>	0.000298293		1
Marker38116	LG08	<lmxll>	0.000298293		1
Marker9268	LG08	<lmxll>	0.000298293		1
Marker15665	LG08	<lmxll>	0.000298293		1
Marker11507	LG08	<lmxll>	0.000298293		1
Marker6702	LG08	<lmxll>	0.000298293		1
Marker69937	LG08	<lmxll>	0.000298293		1
Marker16472	LG08	<lmxll>	0.000298293		1
Marker8530	LG08	<lmxll>	0.000298293		1
Marker15799	LG08	<lmxll>	0.000298293		1
Marker69793	LG08	<lmxll>	0.000298293		1
Marker18163	LG08	<lmxll>	0.000298293		1
Marker20632	LG08	<lmxll>	0.000390266		1
Marker48057	LG08	<lmxll>	0.000390266		1
Marker32275	LG08	<lmxll>	0.000390266		1
Marker6897	LG08	<lmxll>	0.000555667		1
Marker21132	LG08	<lmxll>	0.000555667		1
Marker6951	LG08	<lmxll>	0.000555667		1
Marker5927	LG08	<lmxll>	0.000555667		1
Marker5918	LG08	<lmxll>	0.000555667		1
Marker8720	LG08	<lmxll>	0.000555667		1
Marker14915	LG08	<lmxll>	0.000555667		1
Marker2462	LG08	<lmxll>	0.000555667		1
Marker28117	LG08	<lmxll>	0.000555667		1
Marker39677	LG08	<lmxll>	0.000555667		1
Marker13681	LG08	<lmxll>	0.000555667		1
Marker7890	LG08	<lmxll>	0.000555667		1
Marker14521	LG08	<lmxll>	0.000555667		1
Marker19762	LG08	<lmxll>	0.000555667		1
Marker8491	LG08	<lmxll>	0.000555667		1
Marker13839	LG08	<lmxll>	0.000555667		1
Marker9678	LG08	<lmxll>	0.00072059		1
Marker5879	LG08	<lmxll>	0.00072059		1
Marker61737	LG08	<lmxll>	0.00072059		1
Marker25477	LG08	<lmxll>	0.00072059		1
Marker12438	LG08	<lmxll>	0.00072059		1
Marker5713	LG08	<lmxll>	0.00100909		1
Marker6213	LG08	<lmxll>	0.00100909		1
Marker22943	LG08	<lmxll>	0.00100909		1
Marker7337	LG08	<lmxll>	0.00100909		1
Marker19904	LG08	<lmxll>	0.00100909		1
Marker11708	LG08	<lmxll>	0.00100909		1
Marker9022	LG08	<lmxll>	0.00100909		1
Marker7432	LG08	<lmxll>	0.00100909		1
TM471	LG08	<lmxll>	0.00100909		1
Marker21095	LG08	<lmxll>	0.00100909		1
Marker7987	LG08	<lmxll>	0.00100909		1
Marker65951	LG08	<lmxll>	0.00100909		1
Marker21159	LG08	<lmxll>	0.00100909		1
Marker3269	LG08	<lmxll>	0.00100909		1
Marker41442	LG08	<lmxll>	0.0012969		1
Marker61616	LG08	<lmxll>	0.0012969		1
Marker17201	LG08	<lmxll>	0.00178665		1
Marker36609	LG08	<lmxll>	0.00178665		1
Marker23303	LG08	<lmxll>	0.00178665		1
Marker7169	LG08	<lmxll>	0.00178665		1
Marker5508	LG08	<lmxll>	0.00178665		1
Marker11339	LG08	<lmxll>	0.00178665		1
Marker6805	LG08	<lmxll>	0.00178665		1
Marker20106	LG08	<lmxll>	0.00178665		1
Marker9188	LG08	<lmxll>	0.00178665		1
Marker10116	LG08	<lmxll>	0.00178665		1
Marker44738	LG08	<lmxll>	0.00178665		1
TM352	LG08	<lmxll>	0.00178665		1
TM395	LG08	<lmxll>	0.00178665		1
TM493	LG08	<lmxll>	0.00178665		1
Marker70947	LG08	<lmxll>	0.00178665		1
Marker2989	LG08	<lmxll>	0.00178665		1
Marker9691	LG08	<lmxll>	0.00178665		1
Marker7462	LG08	<lmxll>	0.00178665		1
Marker13796	LG08	<lmxll>	0.00178665		1
Marker19438	LG08	<lmxll>	0.00178665		1
Marker12423	LG08	<lmxll>	0.00178665		1
Marker69562	LG08	<lmxll>	0.00288831		1
Marker5973	LG08	<lmxll>	0.00308457		1
Marker6440	LG08	<lmxll>	0.00308457		1
Marker16429	LG08	<lmxll>	0.00308457		1
Marker9127	LG08	<lmxll>	0.00308457		1
Marker2287	LG08	<lmxll>	0.00308457		1
Marker18755	LG08	<lmxll>	0.00308457		1
Marker53948	LG08	<lmxll>	0.00308457		1
Marker61470	LG08	<lmxll>	0.00308457		1
Marker12619	LG08	<lmxll>	0.00308457		1
Marker42690	LG08	<lmxll>	0.00308457		1
Marker13112	LG08	<lmxll>	0.00308457		1
Marker36832	LG08	<lmxll>	0.00308457		1
Marker10907	LG08	<lmxll>	0.00308457		1
Marker28845	LG08	<lmxll>	0.00308457		1
Marker11026	LG08	<lmxll>	0.00308457		1
Marker25590	LG08	<lmxll>	0.00308457		1
Marker75231	LG08	<lmxll>	0.00308457		1
Marker31297	LG08	<lmxll>	0.00308457		1
Marker72925	LG08	<lmxll>	0.00389242		1
Marker9043	LG08	<lmxll>	0.00389242		1
Marker4946	LG08	<lmxll>	0.00389242		1
Marker10090	LG08	<lmxll>	0.00519346		1
Marker3035	LG08	<lmxll>	0.00519346		1
Marker6256	LG08	<lmxll>	0.00649286		1
Marker57311	LG08	<lmxll>	0.00649286		1
Marker63776	LG08	<lmxll>	0.00649286		1
Marker15637	LG08	<lmxll>	0.00808884		1
Marker57935	LG08	<lmxll>	0.00852885		1
Marker71903	LG08	<lmxll>	0.00852885		1
Marker40601	LG08	<lmxll>	0.00852885		1
Marker57259	LG08	<lmxll>	0.00852885		1
TM630	LG08	<lmxll>	0.00852885		1
Marker39331	LG08	<lmxll>	0.0105629		1
Marker6241	LG08	<lmxll>	0.0105629		1
TM616	LG08	<lmxll>	0.0136637		1
Marker29569	LG08	<lmxll>	0.0136637		1
Marker39040	LG08	<lmxll>	0.0136637		1
Marker59662	LG08	<lmxll>	0.0136637		1
Marker13926	LG08	<lmxll>	0.0136637		1
Marker29084	LG08	<lmxll>	0.0160262		1
Marker5485	LG08	<lmxll>	0.0167623		1
Marker55406	LG08	<lmxll>	0.0213585		1
Marker65457	LG08	<lmxll>	0.0213585		1
Marker36763	LG08	<lmxll>	0.0213585		1
Marker14568	LG08	<lmxll>	0.0213585		1
Marker10096	LG08	<lmxll>	0.0213585		1
Marker30039	LG08	<lmxll>	0.0213585		1
Marker27712	LG08	<lmxll>	0.0213585		1
Marker51504	LG08	<lmxll>	0.0213585		1
Marker10597	LG08	<lmxll>	0.0259525		1
Marker11009	LG08	<lmxll>	0.0259525		1
Marker53466	LG08	<lmxll>	0.0314151		1
Marker15411	LG08	<lmxll>	0.0314151		1
Marker28086	LG08	<lmxll>	0.0325828		1
Marker59780	LG08	<lmxll>	0.0325828		1
Marker11547	LG08	<lmxll>	0.0325828		1
TM578	LG08	<lmxll>	0.0325828		1
TM526	LG08	<lmxll>	0.0325828		1
Marker8450	LG08	<lmxll>	0.0325828		1
Marker1841	LG08	<lmxll>	0.0325828		1
Marker39746	LG08	<lmxll>	0.0325828		1
Marker56688	LG08	<lmxll>	0.0325828		1
Marker46532	LG08	<lmxll>	0.039211		1
Marker25300	LG08	<lmxll>	0.039211		1
Marker12926	LG08	<lmxll>	0.0470051		1
Marker18542	LG08	<lmxll>	0.0485197		1
Marker7375	LG08	<lmxll>	0.0485197		1
Marker37561	LG08	<lmxll>	0.0485197		1
Marker71639	LG08	<lmxll>	0.0485197		1
Marker20916	LG08	<lmxll>	0.0485197		1
Marker31827	LG08	<lmxll>	0.0485197		1
Marker40984	LG08	<hkxhk>	0.3223	0.3223	1.62704e-07
TM102	LG08	<hkxhk>	0.305255	0.305255	6.44153e-07
Marker48338	LG08	<hkxhk>	0.070546	0.070546	7.58809e-06
Marker25567	LG08	<hkxhk>	0.070546	0.070546	7.58809e-06
TM563	LG08	<hkxhk>	0.070546	0.070546	2.36913e-05
TM386	LG08	<hkxhk>	0.070546	0.070546	2.36913e-05
TM313	LG08	<hkxhk>	0.558299	0.558299	3.05637e-05
TM217	LG08	<hkxhk>	0.558299	0.558299	3.05637e-05
Marker15441	LG08	<hkxhk>	0.0832645	0.0832645	0.000183224
Marker14365	LG08	<hkxhk>	0.0569762	0.0569762	0.00051209
Marker34949	LG08	<efxeg>	0.0670524	0.0670524	0.0165129
TM529	LG08	<hkxhk>	0.0398802	0.0398802	2.46919e-10
Marker21626	LG08	<hkxhk>	0.0462514	0.0462514	6.53867e-10
Marker37475	LG08	<hkxhk>	0.0302603	0.0302603	1.1052e-09
Marker1262	LG08	<hkxhk>	0.039211	0.039211	5.97588e-09
Marker54826	LG08	<hkxhk>	0.0163925	0.0163925	7.18707e-07
Marker22447	LG08	<efxeg>	0.00174769	0.00174769	2.05724e-05
Marker14794	LG08	<efxeg>	0.0030392	0.0030392	3.73203e-05
Marker2512	LG08	<efxeg>	0.0030392	0.0030392	3.73203e-05
Marker41239	LG08	<efxeg>	0.00700335	0.00700335	8.93435e-05
Marker14601	LG08	<efxeg>	0.00214758	0.00214758	0.000107463
Marker3480	LG08	<hkxhk>	0.0234643	0.0234643	0.000216383
Marker19452	LG08	<efxeg>	0.00510027	0.00510027	0.00022478
Marker22773	LG08	<efxeg>	0.00311049	0.00311049	0.000538569
Marker2556	LG08	<efxeg>	0.00670124	0.00670124	0.000558545
Marker42418	LG08	<efxeg>	0.00670124	0.00670124	0.000558545
Marker11813	LG08	<hkxhk>	0.0477612	0.0477612	0.000563626
Marker11394	LG08	<efxeg>	0.00365858	0.00365858	0.000619818
Marker40734	LG08	<hkxhk>	0.0136637	0.0136637	0.000679386
Marker24105	LG08	<efxeg>	0.00665106	0.00665106	0.000715088
Marker9226	LG08	<efxeg>	0.0030392	0.0030392	0.000820254
Marker18137	LG08	<efxeg>	0.0076089	0.0076089	0.00101257
Marker23450	LG08	<efxeg>	0.00342204	0.00342204	0.00102811
Marker11657	LG08	<efxeg>	0.00993643	0.00993643	0.00113894
Marker9823	LG08	<efxeg>	0.00802885	0.00802885	0.00151208
Marker32443	LG08	<efxeg>	0.0036315	0.0036315	0.00156822
Marker3236	LG08	<efxeg>	0.0036315	0.0036315	0.00156822
Marker33035	LG08	<efxeg>	0.00853415	0.00853415	0.00172457
Marker21295	LG08	<efxeg>	0.00342204	0.00342204	0.00183865
Marker9909	LG08	<efxeg>	0.00342204	0.00342204	0.00183865
Marker38700	LG08	<efxeg>	0.0111206	0.0111206	0.0020182
Marker11285	LG08	<efxeg>	0.0119093	0.0119093	0.00205142
Marker20935	LG08	<efxeg>	0.00978585	0.00978585	0.00284619
TUGMS51	LG08	<efxeg>	0.0107874	0.0107874	0.0030106
Marker7391	LG08	<efxeg>	0.0220322	0.0220322	0.00329517
Marker12141	LG08	<efxeg>	0.0220322	0.0220322	0.00329517
TM550	LG08	<efxeg>	0.0114033	0.0114033	0.00344583
Marker37223	LG08	<efxeg>	0.0185024	0.0185024	0.003668
Marker19075	LG08	<efxeg>	0.0232509	0.0232509	0.003944
Marker27509	LG08	<efxeg>	0.00727939	0.00727939	0.00442914
TM612	LG08	<efxeg>	0.0165522	0.0165522	0.00486269
MSG0330	LG08	<efxeg>	0.0165522	0.0165522	0.00486269
Marker9714	LG08	<efxeg>	0.00920655	0.00920655	0.0053151
Marker36010	LG08	<efxeg>	0.00704261	0.00704261	0.00544799
Marker14354	LG08	<efxeg>	0.0193127	0.0193127	0.00553398
TM600	LG08	<efxeg>	0.0146385	0.0146385	0.00959724
Marker5948	LG08	<efxeg>	0.00933934	0.00933934	0.011182
Marker22730	LG08	<efxeg>	0.00827584	0.00827584	0.0113825
Marker18185	LG08	<efxeg>	0.00527173	0.00527173	0.0121994
Marker10403	LG08	<efxeg>	0.00984814	0.00984814	0.0146377
Marker16197	LG08	<efxeg>	0.00984814	0.00984814	0.0146377
Marker4889	LG08	<efxeg>	0.00984814	0.00984814	0.0146377
Marker26768	LG08	<efxeg>	0.0208398	0.0208398	0.015702
Marker3219	LG08	<efxeg>	0.00744574	0.00744574	0.0170494
Marker9846	LG08	<efxeg>	0.0102289	0.0102289	0.0189511
Marker10422	LG08	<efxeg>	0.0200745	0.0200745	0.0216762
Marker14035	LG08	<efxeg>	0.00866232	0.00866232	0.0233571
Marker54417	LG08	<efxeg>	0.0339623	0.0339623	0.0327331
Marker50711	LG08	<efxeg>	0.0339623	0.0339623	0.0327331
Marker26493	LG08	<efxeg>	0.0385881	0.0385881	0.0379461
Marker21865	LG08	<efxeg>	0.0397218	0.0397218	0.0430102
Marker8168	LG08	<efxeg>	0.0397218	0.0397218	0.047399
Marker1667	LG08	<efxeg>	0.0397218	0.0397218	0.047399
Marker39811	LG08	<efxeg>	0.0102289	0.0102289	0.0474189
Marker2323	LG09	<efxeg>	0.317311	0.317311	0.0538272
Marker8156	LG09	<efxeg>	0.179384	0.179384	0.0605861
P14	LG09	<efxeg>	0.295455	0.295455	0.0617502
TUGMS52	LG09	<efxeg>	0.295455	0.295455	0.0617502
Marker8221	LG09	<efxeg>	0.35316	0.35316	0.0632165
Marker27966	LG09	<efxeg>	0.089067	0.089067	0.100555
Marker22221	LG09	<efxeg>	0.13704	0.13704	0.106035
Marker5920	LG09	<efxeg>	0.193708	0.193708	0.109136
Marker7999	LG09	<efxeg>	0.193708	0.193708	0.109136
Marker7675	LG09	<efxeg>	0.158728	0.158728	0.121957
Marker10523	LG09	<efxeg>	0.0978815	0.0978815	0.128181
TM437	LG09	<nnxnp>		0.0213585	1
Marker41542	LG09	<nnxnp>		0.0213585	1
Marker25635	LG09	<nnxnp>		0.0213585	1
Marker30734	LG09	<nnxnp>		0.0259525	1
Marker25357	LG09	<nnxnp>		0.0314151	1
TM582	LG09	<nnxnp>		0.0325828	1
TM541	LG09	<nnxnp>		0.0325828	1
TM410	LG09	<nnxnp>		0.0325828	1
Marker20371	LG09	<nnxnp>		0.0325828	1
Marker12574	LG09	<nnxnp>		0.0325828	1
Marker17082	LG09	<nnxnp>		0.0325828	1
Marker29350	LG09	<nnxnp>		0.0378813	1
Marker29574	LG09	<nnxnp>		0.039211	1
Marker47060	LG09	<nnxnp>		0.039211	1
Marker11301	LG09	<nnxnp>		0.0485197	1
Marker37365	LG09	<nnxnp>		0.0485197	1
Marker29498	LG09	<nnxnp>		0.0485197	1
Marker3743	LG09	<lmxll>	0.0325828		1
Marker7992	LG09	<lmxll>	0.0325828		1
Marker5957	LG09	<lmxll>	0.0485197		1
Marker6149	LG09	<lmxll>	0.0485197		1
Marker18925	LG09	<lmxll>	0.0485197		1
Marker2742	LG09	<lmxll>	0.0485197		1
Marker63705	LG09	<hkxhk>	0.504985	0.504985	3.6989e-05
Marker3545	LG09	<hkxhk>	0.448489	0.448489	5.68269e-05
Marker11244	LG09	<efxeg>	0.13391	0.13391	0.0213158
Marker13182	LG09	<efxeg>	0.179384	0.179384	0.0247835
Marker11423	LG09	<efxeg>	0.31395	0.31395	0.0291673
Marker36366	LG09	<efxeg>	0.349816	0.349816	0.0305003
Marker30877	LG09	<efxeg>	0.129599	0.129599	0.0306118
Marker22310	LG09	<efxeg>	0.249817	0.249817	0.0347518
Marker8993	LG10	<efxeg>	0.0812089	0.0812089	0.0526436
Marker60447	LG10	<efxeg>	0.054169	0.054169	0.0563667
Marker35756	LG10	<efxeg>	0.054169	0.054169	0.0563667
Marker15023	LG10	<efxeg>	0.109278	0.109278	0.0642278
Marker3363	LG10	<abxcd>	0.100178	0.184387	0.0673394
Marker3658	LG10	<efxeg>	0.105417	0.105417	0.0693279
Marker7465	LG10	<efxeg>	0.0868918	0.0868918	0.0701235
Marker28900	LG10	<efxeg>	0.0868918	0.0868918	0.0701235
Marker12887	LG10	<efxeg>	0.163024	0.163024	0.0756478
Marker4931	LG10	<efxeg>	0.0514206	0.0514206	0.0780403
Marker43169	LG10	<efxeg>	0.054169	0.054169	0.0816814
Marker6940	LG10	<efxeg>	0.0716462	0.0716462	0.0938641
Marker26636	LG10	<abxcd>	0.0578269	0.242364	0.113862
Marker19651	LG10	<efxeg>	0.0309176	0.0309176	0.087834
Marker13564	LG10	<abxcd>	0.0325828	0.00150911	0.11806
Marker25010	LG10	<abxcd>	0.0259525	0.0072531	0.123223
Marker23138	LG10	<abxcd>	0.0485197	0.0303224	0.171884
Marker9414	LG10	<efxeg>	0.0371731	0.0371731	0.230369
Marker4137	LG10	<efxeg>	0.0371731	0.0371731	0.230369
Marker10369	LG10	<efxeg>	0.0157768	0.0157768	0.241272
Marker2766	LG10	<abxcd>	0.0314151	0.866418	0.245802
Marker32048	LG10	<efxeg>	0.0158277	0.0158277	0.262976
Marker15064	LG10	<efxeg>	0.0440461	0.0440461	0.28005
TM373	LG10	<abxcd>	0.0136637	0.0439455	0.350868
Marker12083	LG10	<nnxnp>		0.0204876	1
Marker9303	LG10	<nnxnp>		0.039211	1
Marker34639	LG10	<nnxnp>		0.0470051	1
Marker40016	LG10	<lmxll>	0.00308457		1
Marker17119	LG10	<lmxll>	0.00519346		1
Marker22878	LG10	<lmxll>	0.00519346		1
Marker28692	LG10	<lmxll>	0.00649286		1
Marker12407	LG10	<lmxll>	0.00649286		1
Marker32296	LG10	<lmxll>	0.00649286		1
Marker25988	LG10	<lmxll>	0.00852885		1
Marker4465	LG10	<lmxll>	0.0105629		1
Marker29373	LG10	<lmxll>	0.0105629		1
Marker4464	LG10	<lmxll>	0.0105629		1
Marker67829	LG10	<lmxll>	0.0105629		1
Marker33058	LG10	<lmxll>	0.0136637		1
Marker40879	LG10	<lmxll>	0.0136637		1
Marker18171	LG10	<lmxll>	0.0136637		1
Marker5078	LG10	<lmxll>	0.0167623		1
Marker34730	LG10	<lmxll>	0.0167623		1
Marker33289	LG10	<lmxll>	0.0167623		1
Marker4851	LG10	<lmxll>	0.0167623		1
Marker20852	LG10	<lmxll>	0.0167623		1
Marker4106	LG10	<lmxll>	0.0204876		1
Marker2313	LG10	<lmxll>	0.0249466		1
Marker39760	LG10	<lmxll>	0.0259525		1
Marker14808	LG10	<lmxll>	0.0259525		1
Marker12928	LG10	<lmxll>	0.0259525		1
Marker39476	LG10	<lmxll>	0.0259525		1
Marker12968	LG10	<lmxll>	0.0259525		1
Marker28495	LG10	<lmxll>	0.0259525		1
Marker5923	LG10	<lmxll>	0.0259525		1
Marker6025	LG10	<lmxll>	0.0259525		1
Marker38747	LG10	<lmxll>	0.0259525		1
Marker65664	LG10	<lmxll>	0.0259525		1
Marker6381	LG10	<lmxll>	0.0259525		1
Marker31587	LG10	<lmxll>	0.0314151		1
Marker23699	LG10	<lmxll>	0.0314151		1
Marker2550	LG10	<lmxll>	0.0314151		1
Marker17200	LG10	<lmxll>	0.0325828		1
Marker1692	LG10	<lmxll>	0.039211		1
Marker28134	LG10	<lmxll>	0.039211		1
Marker23271	LG10	<lmxll>	0.039211		1
Marker17151	LG10	<lmxll>	0.039211		1
Marker13784	LG10	<lmxll>	0.039211		1
Marker34285	LG10	<lmxll>	0.0470051		1
Marker35017	LG10	<lmxll>	0.0470051		1
Marker32505	LG10	<lmxll>	0.0485197		1
Marker29401	LG10	<lmxll>	0.0485197		1
Marker14301	LG10	<lmxll>	0.0485197		1
Marker4717	LG10	<lmxll>	0.0485197		1
Marker697	LG10	<lmxll>	0.0485197		1
Marker8128	LG10	<lmxll>	0.0485197		1
TM475	LG10	<hkxhk>	0.0886592	0.0886592	7.02021e-08
Marker23320	LG10	<efxeg>	0.070467	0.070467	0.00229267
Marker4326	LG10	<efxeg>	0.0568885	0.0568885	0.0023134
Marker14874	LG10	<efxeg>	0.160133	0.160133	0.00567372
Marker20770	LG10	<efxeg>	0.0784583	0.0784583	0.00670346
Marker24809	LG10	<efxeg>	0.0818692	0.0818692	0.00816312
Marker32543	LG10	<efxeg>	0.0812089	0.0812089	0.0135201
Marker20714	LG10	<efxeg>	0.109278	0.109278	0.0139896
TM391	LG10	<efxeg>	0.0753633	0.0753633	0.014368
TUGMS78	LG10	<efxeg>	0.0753633	0.0753633	0.014368
P06	LG10	<efxeg>	0.0753633	0.0753633	0.014368
TM544	LG10	<efxeg>	0.161571	0.161571	0.0223711
TM509	LG10	<efxeg>	0.0839622	0.0839622	0.0225198
Marker61247	LG10	<efxeg>	0.0907996	0.0907996	0.028204
Marker27170	LG10	<efxeg>	0.0765351	0.0765351	0.0301523
Marker9300	LG10	<efxeg>	0.0675134	0.0675134	0.0301652
TM407	LG10	<efxeg>	0.100178	0.100178	0.0349343
TM598	LG10	<efxeg>	0.0753633	0.0753633	0.0360551
Marker3291	LG10	<efxeg>	0.139252	0.139252	0.0383321
Marker59426	LG10	<efxeg>	0.235821	0.235821	0.0385991
TM458	LG10	<efxeg>	0.163024	0.163024	0.0397638
Marker5432	LG10	<efxeg>	0.242696	0.242696	0.0478146
Marker7789	LG10	<hkxhk>	0.030836	0.030836	0.000899201
Marker5917	LG10	<efxeg>	0.048131	0.048131	0.00196755
Marker14976	LG10	<efxeg>	0.0297421	0.0297421	0.00636757
Marker24327	LG10	<efxeg>	0.0201684	0.0201684	0.00643927
Marker14658	LG10	<efxeg>	0.0289816	0.0289816	0.00815551
Marker20810	LG10	<efxeg>	0.0370694	0.0370694	0.0096938
Marker48578	LG10	<efxeg>	0.0348593	0.0348593	0.0112507
Marker21208	LG10	<abxcd>	0.0259525	0.0118298	0.0127251
Marker25842	LG10	<abxcd>	0.0259525	0.0649018	0.0197192
Marker20587	LG10	<efxeg>	0.0460624	0.0460624	0.0199808
Marker34005	LG11	<efxeg>	0.0509113	0.0509113	0.0554182
Marker28159	LG11	<nnxnp>		0.00178665	1
Marker66976	LG11	<nnxnp>		0.00178665	1
Marker59364	LG11	<nnxnp>		0.00178665	1
Marker13171	LG11	<nnxnp>		0.0213585	1
Marker8035	LG11	<nnxnp>		0.0213585	1
Marker27479	LG11	<nnxnp>		0.0213585	1
Marker42023	LG11	<nnxnp>		0.0325828	1
Marker37297	LG11	<nnxnp>		0.039211	1
Marker24194	LG11	<nnxnp>		0.039211	1
Marker15200	LG11	<nnxnp>		0.0485197	1
Marker58724	LG11	<nnxnp>		0.0485197	1
Marker10266	LG11	<nnxnp>		0.0485197	1
Marker25439	LG11	<nnxnp>		0.0485197	1
Marker25235	LG11	<nnxnp>		0.0485197	1
Marker19280	LG11	<lmxll>	0.0105629		1
Marker6253	LG11	<lmxll>	0.0105629		1
Marker2733	LG11	<lmxll>	0.0213585		1
Marker14857	LG11	<lmxll>	0.0213585		1
Marker41648	LG11	<lmxll>	0.0213585		1
Marker12287	LG11	<lmxll>	0.0213585		1
Marker5379	LG11	<lmxll>	0.0213585		1
Marker62868	LG11	<lmxll>	0.0325828		1
Marker18604	LG11	<lmxll>	0.0325828		1
Marker46343	LG11	<lmxll>	0.039211		1
Marker34469	LG11	<lmxll>	0.039211		1
Marker1788	LG11	<lmxll>	0.0470051		1
Marker72548	LG11	<lmxll>	0.0485197		1
Marker24841	LG11	<lmxll>	0.0485197		1
Marker5233	LG11	<hkxhk>	0.934488	0.934488	3.80204e-06
Marker15341	LG11	<hkxhk>	0.934488	0.934488	3.80204e-06
Marker27084	LG11	<efxeg>	0.0818692	0.0818692	0.00519496
Marker40277	LG11	<efxeg>	0.193708	0.193708	0.0144384
Marker5230	LG11	<efxeg>	0.054169	0.054169	0.0241864
Marker4367	LG12	<efxeg>	0.0790699	0.0790699	0.60204
Marker57883	LG12	<efxeg>	0.0932763	0.0932763	0.637387
Marker6636	LG12	<efxeg>	0.0797767	0.0797767	0.648338
Marker20948	LG12	<nnxnp>		0.00852885	1
Marker9851	LG12	<nnxnp>		0.0136637	1
Marker32122	LG12	<nnxnp>		0.0259525	1
Marker13408	LG12	<nnxnp>		0.0259525	1
Marker3464	LG12	<nnxnp>		0.0378813	1
Marker30973	LG12	<nnxnp>		0.0470051	1
Marker6451	LG12	<nnxnp>		0.0470051	1
Marker35879	LG12	<nnxnp>		0.0485197	1
Marker20877	LG12	<lmxll>	0.0204876		1
Marker8527	LG12	<lmxll>	0.0314151		1
Marker8508	LG12	<lmxll>	0.0314151		1
Marker20131	LG12	<lmxll>	0.0314151		1
Marker14596	LG12	<lmxll>	0.0470051		1
Marker27189	LG12	<hkxhk>	0.182422	0.182422	9.49386e-08
Marker15060	LG12	<hkxhk>	0.675859	0.675859	2.1428e-05
Marker4655	LG12	<hkxhk>	0.6737	0.6737	2.45206e-05
Marker31982	LG12	<hkxhk>	0.240053	0.240053	0.000139919
Marker12731	LG13	<efxeg>	0.0515869	0.0515869	0.0691588
Marker15277	LG13	<efxeg>	0.0670524	0.0670524	0.100903
Marker30817	LG13	<efxeg>	0.048427	0.048427	0.0873864
Marker27209	LG13	<efxeg>	0.0462462	0.0462462	0.152893
Marker5791	LG13	<efxeg>	0.0462462	0.0462462	0.152893
Marker15470	LG13	<efxeg>	0.00853415	0.00853415	0.162172
Marker17320	LG13	<efxeg>	0.0125171	0.0125171	0.186161
Marker5484	LG13	<efxeg>	0.00700335	0.00700335	0.669855
Marker24027	LG13	<abxcd>	0.00120045	7.3399e-06	0.803059
Marker10566	LG13	<nnxnp>		0.0302603	1
Marker14748	LG13	<nnxnp>		0.0314151	1
Marker29672	LG13	<nnxnp>		0.0314151	1
Marker18155	LG13	<nnxnp>		0.0470051	1
Marker3666	LG13	<nnxnp>		0.0470051	1
Marker18655	LG13	<nnxnp>		0.0470051	1
Marker12604	LG13	<nnxnp>		0.0485197	1
Marker3112	LG13	<nnxnp>		0.0485197	1
MSE0191	LG13	<nnxnp>		0.0485197	1
Marker24666	LG13	<lmxll>	0.00072059		1
Marker26161	LG13	<lmxll>	0.00166142		1
Marker60285	LG13	<lmxll>	0.00227543		1
Marker43012	LG13	<lmxll>	0.00288831		1
Marker39996	LG13	<lmxll>	0.00460653		1
Marker54474	LG13	<lmxll>	0.00489505		1
Marker12713	LG13	<lmxll>	0.00649286		1
Marker13623	LG13	<lmxll>	0.00808884		1
Marker3944	LG13	<lmxll>	0.00808884		1
Marker38491	LG13	<lmxll>	0.00852885		1
Marker48496	LG13	<lmxll>	0.00852885		1
Marker50720	LG13	<lmxll>	0.0105629		1
Marker41933	LG13	<lmxll>	0.0105629		1
Marker10256	LG13	<lmxll>	0.0105629		1
Marker9594	LG13	<lmxll>	0.0105629		1
Marker30164	LG13	<lmxll>	0.0105629		1
Marker36830	LG13	<lmxll>	0.0167623		1
Marker24186	LG13	<lmxll>	0.0167623		1
Marker21957	LG13	<lmxll>	0.0167623		1
Marker16700	LG13	<lmxll>	0.0213585		1
Marker68629	LG13	<lmxll>	0.0249466		1
Marker2365	LG13	<lmxll>	0.0259525		1
Marker14020	LG13	<lmxll>	0.0259525		1
Marker27618	LG13	<lmxll>	0.0259525		1
Marker13788	LG13	<lmxll>	0.0259525		1
Marker71276	LG13	<lmxll>	0.0259525		1
Marker39466	LG13	<lmxll>	0.0314151		1
Marker9883	LG13	<lmxll>	0.0314151		1
Marker29540	LG13	<lmxll>	0.0314151		1
Marker5874	LG13	<lmxll>	0.0314151		1
Marker4217	LG13	<lmxll>	0.0325828		1
Marker42174	LG13	<lmxll>	0.0378813		1
Marker5024	LG13	<lmxll>	0.039211		1
Marker24437	LG13	<lmxll>	0.039211		1
Marker6132	LG13	<lmxll>	0.039211		1
Marker5558	LG13	<lmxll>	0.039211		1
Marker47938	LG13	<lmxll>	0.039211		1
Marker29760	LG13	<lmxll>	0.039211		1
Marker40900	LG13	<lmxll>	0.039211		1
Marker71754	LG13	<lmxll>	0.039211		1
TM189	LG13	<lmxll>	0.0485197		1
Marker16527	LG13	<hkxhk>	0.318985	0.318985	3.4283e-07
Marker57481	LG13	<hkxhk>	0.506457	0.506457	3.38105e-05
Marker47472	LG13	<hkxhk>	0.404657	0.404657	5.05713e-05
Marker8083	LG13	<hkxhk>	0.404657	0.404657	5.05713e-05
Marker47614	LG13	<hkxhk>	0.0578269	0.0578269	6.22756e-05
Marker21115	LG13	<hkxhk>	0.320648	0.320648	6.86088e-05
Marker23301	LG13	<hkxhk>	0.318985	0.318985	7.19066e-05
TM319	LG13	<hkxhk>	0.136306	0.136306	0.000109417
Marker6450	LG13	<efxeg>	0.00700335	0.00700335	0.00124395
Marker8496	LG13	<efxeg>	0.0214769	0.0214769	0.00469185
Marker24903	LG13	<efxeg>	0.0253473	0.0253473	0.00619229
Marker40681	LG13	<efxeg>	0.00700335	0.00700335	0.012037
Marker10830	LG13	<efxeg>	0.0475684	0.0475684	0.0434698
Marker32618	LG14	<efxeg>	0.00584124	0.00584124	0.0652635
Marker1521	LG14	<efxeg>	0.00252492	0.00252492	0.0906955
Marker15097	LG14	<efxeg>	0.00467773	0.00467773	0.115057
Marker455	LG14	<efxeg>	0.00324886	0.00324886	0.124092
Marker13489	LG14	<efxeg>	0.0338949	0.0338949	0.159016
Marker32774	LG14	<efxeg>	0.00666496	0.00666496	0.164038
Marker46010	LG14	<efxeg>	0.0160262	0.0160262	0.179524
Marker15954	LG14	<efxeg>	0.00261953	0.00261953	0.192289
Marker12494	LG14	<efxeg>	0.00280151	0.00280151	0.21462
Marker3584	LG14	<efxeg>	0.0348593	0.0348593	0.229257
Marker1735	LG14	<efxeg>	0.00853148	0.00853148	0.231308
Marker16274	LG14	<efxeg>	0.00853148	0.00853148	0.231308
Marker7289	LG14	<efxeg>	0.00872447	0.00872447	0.250174
Marker8372	LG14	<efxeg>	0.00802885	0.00802885	0.259215
TM464	LG14	<efxeg>	0.001923	0.001923	0.286826
Marker7414	LG14	<efxeg>	0.00288568	0.00288568	0.324225
TM483	LG14	<efxeg>	0.001923	0.001923	0.327448
TUGMS23	LG14	<efxeg>	0.00174769	0.00174769	0.370773
TM262	LG14	<efxeg>	0.00131616	0.00131616	0.387201
TM573	LG14	<efxeg>	0.0320729	0.0320729	0.389635
TM200	LG14	<efxeg>	0.0240005	0.0240005	0.398331
Marker8099	LG14	<efxeg>	0.00502409	0.00502409	0.542493
Marker27588	LG14	<efxeg>	0.000494807	0.000494807	0.653771
Marker5329	LG14	<nnxnp>		1.86461e-06	1
Marker5327	LG14	<nnxnp>		1.86461e-06	1
Marker3094	LG14	<nnxnp>		1.86461e-06	1
Marker47700	LG14	<nnxnp>		1.86461e-06	1
Marker7326	LG14	<nnxnp>		4.16105e-06	1
Marker26818	LG14	<nnxnp>		4.16105e-06	1
TM157	LG14	<nnxnp>		4.16105e-06	1
Marker62277	LG14	<nnxnp>		9.04733e-06	1
Marker18409	LG14	<nnxnp>		9.04733e-06	1
Marker41783	LG14	<nnxnp>		9.04733e-06	1
Marker38063	LG14	<nnxnp>		9.04733e-06	1
TM571	LG14	<nnxnp>		9.04733e-06	1
Marker13517	LG14	<nnxnp>		1.91675e-05	1
Marker26471	LG14	<nnxnp>		1.91675e-05	1
Marker9540	LG14	<nnxnp>		1.91675e-05	1
TM619	LG14	<nnxnp>		1.91675e-05	1
TM530	LG14	<nnxnp>		1.91675e-05	1
Marker6617	LG14	<nnxnp>		1.91675e-05	1
Marker2461	LG14	<nnxnp>		1.91675e-05	1
Marker19559	LG14	<nnxnp>		1.91675e-05	1
Marker9154	LG14	<nnxnp>		1.91675e-05	1
Marker21321	LG14	<nnxnp>		1.91675e-05	1
TM553	LG14	<nnxnp>		1.91675e-05	1
Marker14540	LG14	<nnxnp>		3.95702e-05	1
Marker62522	LG14	<nnxnp>		3.95702e-05	1
Marker3934	LG14	<nnxnp>		3.95702e-05	1
Marker23409	LG14	<nnxnp>		3.95702e-05	1
Marker39590	LG14	<nnxnp>		3.95702e-05	1
TM351	LG14	<nnxnp>		3.95702e-05	1
Marker7892	LG14	<nnxnp>		3.95702e-05	1
Marker9731	LG14	<nnxnp>		3.95702e-05	1
Marker9517	LG14	<nnxnp>		3.95702e-05	1
Marker10338	LG14	<nnxnp>		3.95702e-05	1
Marker7341	LG14	<nnxnp>		5.31213e-05	1
Marker18608	LG14	<nnxnp>		7.96085e-05	1
Marker25759	LG14	<nnxnp>		7.96085e-05	1
Marker31136	LG14	<nnxnp>		7.96085e-05	1
Marker3238	LG14	<nnxnp>		7.96085e-05	1
MSG0607	LG14	<nnxnp>		7.96085e-05	1
Marker58399	LG14	<nnxnp>		7.96085e-05	1
Marker11718	LG14	<nnxnp>		7.96085e-05	1
Marker1831	LG14	<nnxnp>		7.96085e-05	1
Marker1410	LG14	<nnxnp>		0.000156089	1
Marker11939	LG14	<nnxnp>		0.000156089	1
Marker5749	LG14	<nnxnp>		0.000156089	1
Marker21391	LG14	<nnxnp>		0.000156089	1
Marker3648	LG14	<nnxnp>		0.000156089	1
Marker3303	LG14	<nnxnp>		0.000156089	1
Marker2977	LG14	<nnxnp>		0.000206004	1
Marker67822	LG14	<nnxnp>		0.000298293	1
Marker17523	LG14	<nnxnp>		0.000298293	1
Marker34409	LG14	<nnxnp>		0.000298293	1
Marker18813	LG14	<nnxnp>		0.000298293	1
Marker1449	LG14	<nnxnp>		0.000298293	1
Marker7268	LG14	<nnxnp>		0.000298293	1
Marker14350	LG14	<nnxnp>		0.000390266	1
Marker14501	LG14	<nnxnp>		0.000555667	1
Marker12610	LG14	<nnxnp>		0.000931549	1
TM292	LG14	<nnxnp>		0.00100909	1
MSG0436	LG14	<nnxnp>		0.00100909	1
TM611	LG14	<nnxnp>		0.00178665	1
Marker65591	LG14	<nnxnp>		0.00519346	1
Marker13224	LG14	<nnxnp>		0.00519346	1
Marker12374	LG14	<nnxnp>		0.00519346	1
Marker20268	LG14	<nnxnp>		0.00519346	1
Marker5374	LG14	<nnxnp>		0.00519346	1
Marker15103	LG14	<nnxnp>		0.00519346	1
Marker5606	LG14	<nnxnp>		0.00519346	1
Marker12538	LG14	<nnxnp>		0.00519346	1
Marker16474	LG14	<nnxnp>		0.00649286	1
Marker26676	LG14	<nnxnp>		0.00808884	1
Marker36494	LG14	<nnxnp>		0.00852885	1
Marker12874	LG14	<nnxnp>		0.0136637	1
Marker8346	LG14	<nnxnp>		0.0136637	1
Marker25442	LG14	<nnxnp>		0.0136637	1
Marker27153	LG14	<nnxnp>		0.0325828	1
Marker25197	LG14	<nnxnp>		0.0325828	1
Marker75083	LG14	<nnxnp>		0.0325828	1
Marker18437	LG14	<nnxnp>		0.0325828	1
Marker29402	LG14	<nnxnp>		0.0325828	1
TM196	LG14	<nnxnp>		0.0485197	1
TM489	LG14	<nnxnp>		0.0485197	1
TM585	LG14	<nnxnp>		0.0485197	1
Marker4533	LG14	<nnxnp>		0.0485197	1
Marker13869	LG14	<lmxll>	0.0325828		1
Marker7490	LG14	<lmxll>	0.0485197		1
Marker5356	LG14	<lmxll>	0.0485197		1
Marker61597	LG14	<lmxll>	0.0485197		1
Marker54325	LG14	<lmxll>	0.0485197		1
Marker2658	LG14	<hkxhk>	0.00460653	0.00460653	1.12874e-10
Marker25126	LG14	<hkxhk>	0.00183346	0.00183346	2.74001e-10
Marker2083	LG14	<hkxhk>	0.0254478	0.0254478	0.000555515
Marker18933	LG14	<hkxhk>	0.0209213	0.0209213	0.000650065
TM330	LG14	<hkxhk>	0.00649286	0.00649286	0.000919434
TM285	LG14	<hkxhk>	0.00649286	0.00649286	0.000919434
Marker13514	LG14	<hkxhk>	0.00166142	0.00166142	0.00134287
Marker15148	LG14	<hkxhk>	0.00279309	0.00279309	0.00149285
Marker20285	LG14	<hkxhk>	0.00190298	0.00190298	0.00500907
Marker5503	LG14	<efxeg>	0.00138195	0.00138195	0.00702159
TM506	LG14	<efxeg>	0.00041588	0.00041588	0.0165154
TM311	LG15	<efxeg>	0.0513354	0.0513354	0.0826279
Marker15430	LG15	<efxeg>	0.0482063	0.0482063	0.051093
Marker7075	LG15	<efxeg>	0.0445917	0.0445917	0.0518402
Marker13453	LG15	<efxeg>	0.0466087	0.0466087	0.277748
Marker22318	LG15	<efxeg>	0.0455003	0.0455003	0.313101
Marker10247	LG15	<efxeg>	0.0447768	0.0447768	0.329475
Marker73711	LG15	<efxeg>	0.0350615	0.0350615	0.37689
Marker3678	LG15	<efxeg>	0.0185024	0.0185024	0.467892
Marker32373	LG15	<efxeg>	0.0185024	0.0185024	0.467892
Marker7658	LG15	<efxeg>	0.0209762	0.0209762	0.564892
Marker15384	LG15	<efxeg>	0.0243646	0.0243646	0.599054
Marker20660	LG15	<efxeg>	0.0328409	0.0328409	0.674924
Marker60096	LG15	<efxeg>	0.0328409	0.0328409	0.674924
Marker12258	LG15	<efxeg>	0.029269	0.029269	0.684478
Marker23879	LG15	<efxeg>	0.0272214	0.0272214	0.70098
Marker37276	LG15	<efxeg>	0.0420017	0.0420017	0.836569
Marker16423	LG15	<efxeg>	0.0384776	0.0384776	0.933639
Marker37088	LG15	<nnxnp>		0.00100909	1
Marker5291	LG15	<nnxnp>		0.00178665	1
Marker65306	LG15	<nnxnp>		0.00178665	1
Marker14524	LG15	<nnxnp>		0.00178665	1
Marker5494	LG15	<nnxnp>		0.00178665	1
Marker10748	LG15	<nnxnp>		0.00178665	1
Marker19117	LG15	<nnxnp>		0.00178665	1
Marker4516	LG15	<nnxnp>		0.00178665	1
Marker21060	LG15	<nnxnp>		0.00178665	1
Marker5573	LG15	<nnxnp>		0.00178665	1
Marker2635	LG15	<nnxnp>		0.00178665	1
Marker3023	LG15	<nnxnp>		0.00178665	1
Marker8957	LG15	<nnxnp>		0.00227543	1
Marker5005	LG15	<nnxnp>		0.00308457	1
Marker19181	LG15	<nnxnp>		0.00308457	1
Marker15694	LG15	<nnxnp>		0.00308457	1
Marker2017	LG15	<nnxnp>		0.00308457	1
Marker3892	LG15	<nnxnp>		0.00308457	1
Marker7863	LG15	<nnxnp>		0.00308457	1
Marker9009	LG15	<nnxnp>		0.00308457	1
Marker7706	LG15	<nnxnp>		0.00308457	1
Marker18387	LG15	<nnxnp>		0.00308457	1
Marker15877	LG15	<nnxnp>		0.00308457	1
Marker18052	LG15	<nnxnp>		0.00308457	1
Marker28675	LG15	<nnxnp>		0.00308457	1
Marker15900	LG15	<nnxnp>		0.00308457	1
TM601	LG15	<nnxnp>		0.00308457	1
Marker8092	LG15	<nnxnp>		0.00389242	1
Marker2674	LG15	<nnxnp>		0.00389242	1
Marker36200	LG15	<nnxnp>		0.00389242	1
Marker10153	LG15	<nnxnp>		0.00389242	1
Marker12307	LG15	<nnxnp>		0.00389242	1
Marker34208	LG15	<nnxnp>		0.00519346	1
Marker4609	LG15	<nnxnp>		0.00519346	1
Marker6772	LG15	<nnxnp>		0.00519346	1
Marker8517	LG15	<nnxnp>		0.00519346	1
Marker14235	LG15	<nnxnp>		0.00519346	1
Marker13948	LG15	<nnxnp>		0.00519346	1
Marker3779	LG15	<nnxnp>		0.00519346	1
Marker9119	LG15	<nnxnp>		0.00519346	1
Marker72612	LG15	<nnxnp>		0.00519346	1
Marker6225	LG15	<nnxnp>		0.00519346	1
Marker65736	LG15	<nnxnp>		0.00519346	1
Marker18561	LG15	<nnxnp>		0.00519346	1
Marker4181	LG15	<nnxnp>		0.00649286	1
Marker17429	LG15	<nnxnp>		0.00808884	1
Marker11887	LG15	<nnxnp>		0.00852885	1
Marker3129	LG15	<nnxnp>		0.00852885	1
Marker12363	LG15	<nnxnp>		0.00852885	1
Marker26759	LG15	<nnxnp>		0.00852885	1
Marker15071	LG15	<nnxnp>		0.00852885	1
Marker21648	LG15	<nnxnp>		0.00852885	1
Marker13899	LG15	<nnxnp>		0.00852885	1
Marker3738	LG15	<nnxnp>		0.00852885	1
Marker19195	LG15	<nnxnp>		0.00852885	1
Marker12432	LG15	<nnxnp>		0.00852885	1
Marker9398	LG15	<nnxnp>		0.00852885	1
Marker12159	LG15	<nnxnp>		0.00852885	1
TM399	LG15	<nnxnp>		0.00852885	1
Marker74475	LG15	<nnxnp>		0.00852885	1
Marker12530	LG15	<nnxnp>		0.00852885	1
Marker1653	LG15	<nnxnp>		0.00852885	1
Marker8700	LG15	<nnxnp>		0.00852885	1
Marker19047	LG15	<nnxnp>		0.0105629	1
Marker3644	LG15	<nnxnp>		0.0136637	1
Marker24388	LG15	<nnxnp>		0.0136637	1
Marker6357	LG15	<nnxnp>		0.0136637	1
MSG0755	LG15	<nnxnp>		0.0136637	1
Marker2513	LG15	<nnxnp>		0.0136637	1
Marker6584	LG15	<nnxnp>		0.0136637	1
Marker39288	LG15	<nnxnp>		0.0136637	1
Marker3114	LG15	<nnxnp>		0.0136637	1
Marker54943	LG15	<nnxnp>		0.0136637	1
Marker70257	LG15	<nnxnp>		0.0136637	1
Marker12812	LG15	<nnxnp>		0.0136637	1
Marker2685	LG15	<nnxnp>		0.0136637	1
TM346	LG15	<nnxnp>		0.0136637	1
Marker9374	LG15	<nnxnp>		0.0136637	1
Marker10861	LG15	<nnxnp>		0.0136637	1
Marker21476	LG15	<nnxnp>		0.0204876	1
Marker42326	LG15	<nnxnp>		0.0213585	1
Marker51766	LG15	<nnxnp>		0.0213585	1
Marker56360	LG15	<nnxnp>		0.0213585	1
Marker72748	LG15	<nnxnp>		0.0213585	1
Marker30589	LG15	<nnxnp>		0.0213585	1
Marker23602	LG15	<nnxnp>		0.0213585	1
Marker24553	LG15	<nnxnp>		0.0213585	1
Marker4890	LG15	<nnxnp>		0.0213585	1
Marker5288	LG15	<nnxnp>		0.0213585	1
Marker13123	LG15	<nnxnp>		0.0213585	1
Marker9900	LG15	<nnxnp>		0.0213585	1
Marker19304	LG15	<nnxnp>		0.0213585	1
Marker2278	LG15	<nnxnp>		0.0213585	1
Marker9432	LG15	<nnxnp>		0.0213585	1
Marker1453	LG15	<nnxnp>		0.0213585	1
Marker65814	LG15	<nnxnp>		0.0213585	1
TM591	LG15	<nnxnp>		0.0213585	1
Marker5001	LG15	<nnxnp>		0.0213585	1
Marker71326	LG15	<nnxnp>		0.0213585	1
Marker51577	LG15	<nnxnp>		0.0259525	1
Marker12130	LG15	<nnxnp>		0.0314151	1
Marker4963	LG15	<nnxnp>		0.0325828	1
Marker21129	LG15	<nnxnp>		0.0325828	1
Marker6177	LG15	<nnxnp>		0.0325828	1
Marker14155	LG15	<nnxnp>		0.0325828	1
Marker7761	LG15	<nnxnp>		0.0325828	1
Marker56347	LG15	<nnxnp>		0.0325828	1
Marker48028	LG15	<nnxnp>		0.0325828	1
Marker13243	LG15	<nnxnp>		0.0325828	1
Marker58449	LG15	<nnxnp>		0.039211	1
Marker66175	LG15	<nnxnp>		0.0470051	1
Marker43973	LG15	<nnxnp>		0.0485197	1
Marker8849	LG15	<nnxnp>		0.0485197	1
Marker63288	LG15	<lmxll>	0.0485197		1
Marker34762	LG15	<lmxll>	0.0485197		1
Marker20654	LG15	<lmxll>	0.0485197		1
Marker14837	LG15	<hkxhk>	0.0462514	0.0462514	4.24049e-07
Marker24006	LG15	<efxeg>	0.0141391	0.0141391	0.00162846
Marker11804	LG15	<efxeg>	0.0165522	0.0165522	0.00774976
Marker8240	LG15	<efxeg>	0.0196992	0.0196992	0.00780993
Marker5718	LG15	<efxeg>	0.0214769	0.0214769	0.00906647
Marker3955	LG15	<efxeg>	0.0263713	0.0263713	0.00997657
Marker30178	LG15	<efxeg>	0.0234085	0.0234085	0.0103943
Marker5893	LG15	<efxeg>	0.0234085	0.0234085	0.0103943
Marker31475	LG15	<efxeg>	0.0220322	0.0220322	0.0104609
Marker14254	LG15	<efxeg>	0.0189795	0.0189795	0.0129157
Marker37986	LG15	<efxeg>	0.0272622	0.0272622	0.0135028
Marker17525	LG15	<efxeg>	0.0289553	0.0289553	0.0136953
Marker15786	LG15	<efxeg>	0.0263642	0.0263642	0.0138558
Marker8097	LG15	<efxeg>	0.0230546	0.0230546	0.017469
Marker4862	LG15	<efxeg>	0.048131	0.048131	0.0214479
Marker12970	LG15	<efxeg>	0.0266169	0.0266169	0.0243352
Marker39048	LG15	<efxeg>	0.029269	0.029269	0.0246744
TM419	LG15	<efxeg>	0.0298794	0.0298794	0.0256672
Marker16407	LG15	<efxeg>	0.0440262	0.0440262	0.0303583
Marker9958	LG15	<efxeg>	0.0309176	0.0309176	0.0337548
Marker31646	LG15	<efxeg>	0.0359684	0.0359684	0.0359862
